# Supplementary material for: Bis[5-(4-methoxy­benz­yl)furan-3-yl]methanone
Source: Acta Crystallogr Sect E Struct Rep Online. 2009 Sep 5;65(Pt 10):o2325. doi: 10.1107/S1600536809034333 (PMC2970307; doi:10.1107/S1600536809034333)
Supplement: Supplementary file 1 [file e-65-o2325-sup1.cif]

##############################################################################
###                                                                        ###
###        Electronic paper (Acta Crystallographica Section E)             ###
###                                                                        ###
##############################################################################
#                                                                            #
# This CIF contains the data in a paper accepted for publication in Acta     #
# Crystallographica Section E. It conforms to the requirements of Notes      #
# for Authors for Section E, and has been peer reviewed under the auspices   #
# of the IUCr Commission on Journals.                                        #
#                                                                            #
# Full details of the Crystallographic Information File format               #
# are given in the paper "The Crystallographic Information File (CIF):       #
# a New Standard Archive File for Crystallography" by S. R. Hall, F. H.      #
# Allen and I. D. Brown [Acta Cryst. (1991), A47, 655-685].                  #
#                                                                            #
# The current version of the core CIF dictionary is obtainable from          #
# ftp://ftp.iucr.org/pub/cif_core.dic. The current version number is 2.4.    #
#                                                                            #
# Software is freely available for graphical display of the structure(s) in  #
# this CIF.  For information consult the CIF home page http://www.iucr.org/  #
# cif/home.html                                                              #
#                                                                            #
# This file may be used for bona fide research purposes within the           #
# scientific community so long as proper attribution is given to the journal # 
# article from which it was obtained.                                        #
#                                                                            #
##############################################################################
                                             
data_I
_audit_creation_method     SHELXL-97
_chemical_name_systematic
;
Bis[5-(4-methoxybenzyl)furan-3-yl]methanone
;
_chemical_name_common     ?
_chemical_formula_moiety     'C25 H22 O5'
_chemical_formula_sum     'C25 H22 O5'
_chemical_formula_iupac     'C25 H22 O5'
_chemical_formula_weight     402.43
_chemical_melting_point     ?
_symmetry_cell_setting     monoclinic
_symmetry_space_group_name_H-M     'C 2/c'
_symmetry_space_group_name_Hall     '-C 2yc'
loop_
    _symmetry_equiv_pos_as_xyz
    'x, y, z'
    '-x, y, -z+1/2'
    'x+1/2, y+1/2, z'
    '-x+1/2, y+1/2, -z+1/2'
    '-x, -y, -z'
    'x, -y, z-1/2'
    '-x+1/2, -y+1/2, -z'
    'x+1/2, -y+1/2, z-1/2'
_cell_length_a     42.050(2)
_cell_length_b     5.9183(2)
_cell_length_c     8.3269(3)
_cell_angle_alpha     90.00
_cell_angle_beta     99.594(2)
_cell_angle_gamma     90.00
_cell_volume     2043.29(14)
_cell_formula_units_Z     4
_cell_measurement_reflns_used     5761
_cell_measurement_theta_min     5.2
_cell_measurement_theta_max     24.8
_cell_measurement_temperature     183(2)
_exptl_crystal_description     plate
_exptl_crystal_colour     colourless
_exptl_crystal_size_max     0.60
_exptl_crystal_size_mid     0.30
_exptl_crystal_size_min     0.05
_exptl_crystal_density_diffrn     1.308
_exptl_crystal_density_meas     ?
_exptl_crystal_density_method     'not measured'
_exptl_crystal_F_000     848
_exptl_absorpt_coefficient_mu     0.091
_exptl_absorpt_correction_type     none
_exptl_absorpt_process_details     ?
_exptl_absorpt_correction_T_min     .
_exptl_absorpt_correction_T_max     .
_exptl_special_details
;
;
_diffrn_ambient_temperature     183(2)
_diffrn_radiation_type     MoK\a
_diffrn_radiation_wavelength     0.71073
_diffrn_radiation_source     'fine-focus sealed tube'
_diffrn_radiation_monochromator     graphite
_diffrn_measurement_device_type     'Siemens CCD three-circle'
_diffrn_measurement_method     \w
_diffrn_detector_area_resol_mean     ?
_diffrn_reflns_number     8458
_diffrn_reflns_av_R_equivalents     0.0446
_diffrn_reflns_av_sigmaI/netI     0.0397
_diffrn_reflns_theta_min     1.96
_diffrn_reflns_theta_max     26.19
_diffrn_reflns_theta_full     25.00
_diffrn_measured_fraction_theta_max     0.901
_diffrn_measured_fraction_theta_full     0.990
_diffrn_reflns_limit_h_min     -50
_diffrn_reflns_limit_h_max     51
_diffrn_reflns_limit_k_min     -7
_diffrn_reflns_limit_k_max     7
_diffrn_reflns_limit_l_min     -10
_diffrn_reflns_limit_l_max     9
_diffrn_standards_number     0
_diffrn_standards_interval_count     .
_diffrn_standards_interval_time     .
_diffrn_standards_decay_%     ?
_refine_special_details
;
Refinement of <i>F</i>^2^ against ALL reflections. The weighted <i>R</i>-factor
<i>wR</i> and goodness of fit <i>S</i> are based on <i>F</i>^2^, conventional
<i>R</i>-factors <i>R</i> are based on <i>F</i>, with <i>F</i> set to zero for
negative <i>F</i>^2^. The threshold expression of <i>F</i>^2^ >
\s(<i>F</i>^2^) is used only for calculating <i>R</i>-factors(gt) <i>etc</i>.
and is not relevant to the choice of reflections for refinement.
<i>R</i>-factors based on <i>F</i>^2^ are statistically about twice as large
as those based on <i>F</i>, and <i>R</i>- factors based on ALL data will be
even larger.
;
_reflns_number_total     1854
_reflns_number_gt     1506
_reflns_threshold_expression     I>2\s(I)
_refine_ls_structure_factor_coef     Fsqd
_refine_ls_matrix_type     full
_refine_ls_R_factor_all     0.0961
_refine_ls_R_factor_gt     0.0811
_refine_ls_wR_factor_gt     0.1888
_refine_ls_wR_factor_ref     0.1951
_refine_ls_goodness_of_fit_ref     1.254
_refine_ls_restrained_S_all     1.254
_refine_ls_number_reflns     1854
_refine_ls_number_parameters     138
_refine_ls_number_restraints     0
_refine_ls_hydrogen_treatment     constr
_refine_ls_weighting_scheme     calc
_refine_ls_weighting_details
         'calc w=1/[\s^2^(Fo^2^)+(0.0374P)^2^+9.4535P] where P=(Fo^2^+2Fc^2^)/3'
_atom_sites_solution_hydrogens     geom
_atom_sites_solution_primary     direct
_atom_sites_solution_secondary     difmap
_refine_ls_shift/su_max     0.000
_refine_ls_shift/su_mean     0.000
_refine_diff_density_max     0.306
_refine_diff_density_min     -0.233
_refine_ls_extinction_method     'SHELXL97 (Sheldrick, 2008)'
_refine_ls_extinction_coef     0.0039(8)
_refine_ls_extinction_expression
                                  'Fc^*^=kFc[1+0.001xFc^2^\l^3^/sin(2\q)]^-1/4^'
loop_
    _atom_type_symbol
    _atom_type_description
    _atom_type_scat_dispersion_real
    _atom_type_scat_dispersion_imag
    _atom_type_scat_source
    'C' 'C' 0.0033 0.0016
                         'International Tables Vol C Tables 4.2.6.8 and 6.1.1.4'
    'H' 'H' 0.0000 0.0000
                         'International Tables Vol C Tables 4.2.6.8 and 6.1.1.4'
    'O' 'O' 0.0106 0.0060
                         'International Tables Vol C Tables 4.2.6.8 and 6.1.1.4'
_computing_data_collection     'SMART (Bruker, 1997)'
_computing_cell_refinement     'SAINT (Bruker, 1997)'
_computing_data_reduction     'SAINT (Bruker, 1997)'
_computing_structure_solution     'SHELXS97 (Sheldrick, 2008)'
_computing_structure_refinement     'SHELXL97 (Sheldrick, 2008)'
_computing_molecular_graphics     'XP (Sheldrick, 2008)'
_computing_publication_material     'PLATON (Spek, 2009)'
loop_
    _atom_site_type_symbol
    _atom_site_label
    _atom_site_fract_x
    _atom_site_fract_y
    _atom_site_fract_z
    _atom_site_U_iso_or_equiv
    _atom_site_adp_type
    _atom_site_calc_flag
    _atom_site_refinement_flags
    _atom_site_occupancy
    _atom_site_disorder_assembly
    _atom_site_disorder_group
    C C1 0.37264(9) 0.2789(7) 0.4374(5) 0.0332(9) Uani d . 1 . .
    C C2 0.35544(9) 0.0841(7) 0.4534(5) 0.0385(10) Uani d . 1 . .
    H H2 0.3643 -0.0267 0.5307 0.046 Uiso calc R 1 . .
    C C3 0.32526(9) 0.0460(7) 0.3586(5) 0.0389(10) Uani d . 1 . .
    H H3 0.3137 -0.0887 0.3716 0.047 Uiso calc R 1 . .
    C C4 0.31251(9) 0.2064(7) 0.2458(5) 0.0328(9) Uani d . 1 . .
    O O41 0.28319(6) 0.1887(5) 0.1431(4) 0.0422(8) Uani d . 1 . .
    C C42 0.26472(10) -0.0101(9) 0.1577(6) 0.0534(13) Uani d . 1 . .
    H H42A 0.2618 -0.0290 0.2712 0.080 Uiso calc R 1 . .
    H H42B 0.2761 -0.1418 0.1237 0.080 Uiso calc R 1 . .
    H H42C 0.2436 0.0038 0.0881 0.080 Uiso calc R 1 . .
    C C5 0.32947(9) 0.4037(7) 0.2275(5) 0.0363(10) Uani d . 1 . .
    H H5 0.3207 0.5142 0.1499 0.044 Uiso calc R 1 . .
    C C6 0.35934(9) 0.4378(7) 0.3238(5) 0.0364(10) Uani d . 1 . .
    H H6 0.3709 0.5729 0.3114 0.044 Uiso calc R 1 . .
    C C7 0.40530(9) 0.3207(8) 0.5416(5) 0.0415(11) Uani d . 1 . .
    H H7A 0.4047 0.4680 0.5974 0.050 Uiso calc R 1 . .
    H H7B 0.4092 0.2022 0.6265 0.050 Uiso calc R 1 . .
    C C11 0.43293(9) 0.3219(7) 0.4488(5) 0.0339(9) Uani d . 1 . .
    C C12 0.45192(8) 0.4804(7) 0.4054(4) 0.0308(9) Uani d . 1 . .
    H H12 0.4509 0.6373 0.4279 0.037 Uiso calc R 1 . .
    C C13 0.47441(8) 0.3727(6) 0.3184(5) 0.0297(9) Uani d . 1 . .
    C C31 0.5000 0.4907(9) 0.2500 0.0297(12) Uani d S 1 . .
    O O32 0.5000 0.6987(7) 0.2500 0.0418(10) Uani d S 1 . .
    C C14 0.46659(10) 0.1524(7) 0.3128(6) 0.0418(11) Uani d . 1 . .
    H H14 0.4774 0.0387 0.2618 0.050 Uiso calc R 1 . .
    O O15 0.44090(7) 0.1147(5) 0.3907(4) 0.0466(9) Uani d . 1 . .
loop_
    _atom_site_aniso_label
    _atom_site_aniso_U_11
    _atom_site_aniso_U_22
    _atom_site_aniso_U_33
    _atom_site_aniso_U_12
    _atom_site_aniso_U_13
    _atom_site_aniso_U_23
    C1 0.0262(19) 0.044(2) 0.032(2) 0.0024(17) 0.0115(16) -0.0021(18)
    C2 0.034(2) 0.045(3) 0.037(2) 0.0054(18) 0.0087(18) 0.0062(19)
    C3 0.035(2) 0.039(2) 0.045(2) -0.0023(18) 0.0119(19) 0.005(2)
    C4 0.0239(18) 0.041(2) 0.035(2) 0.0018(16) 0.0100(16) -0.0027(18)
    O41 0.0297(14) 0.0454(18) 0.0502(18) -0.0019(13) 0.0032(13) 0.0012(14)
    C42 0.040(2) 0.054(3) 0.063(3) -0.014(2) -0.002(2) -0.003(3)
    C5 0.032(2) 0.036(2) 0.041(2) 0.0020(17) 0.0063(18) 0.0038(18)
    C6 0.031(2) 0.037(2) 0.044(2) -0.0043(17) 0.0144(18) -0.0009(19)
    C7 0.030(2) 0.060(3) 0.036(2) 0.000(2) 0.0095(17) -0.001(2)
    C11 0.0252(19) 0.045(2) 0.031(2) 0.0035(17) 0.0023(16) -0.0062(18)
    C12 0.0280(19) 0.035(2) 0.028(2) 0.0045(16) 0.0011(16) -0.0044(17)
    C13 0.0245(18) 0.030(2) 0.035(2) 0.0011(16) 0.0040(15) 0.0000(17)
    C31 0.028(3) 0.026(3) 0.035(3) 0.000 0.004(2) 0.000
    O32 0.040(2) 0.031(2) 0.055(3) 0.000 0.012(2) 0.000
    C14 0.036(2) 0.032(2) 0.063(3) 0.0020(18) 0.023(2) -0.002(2)
    O15 0.0380(16) 0.0336(17) 0.074(2) -0.0051(13) 0.0252(15) -0.0007(15)
_geom_special_details
;
All e.s.d.'s (except the e.s.d. in the dihedral angle between two l.s. planes)
are estimated using the full covariance matrix. The cell e.s.d.'s are taken
into account individually in the estimation of e.s.d.'s in distances, angles
and torsion angles; correlations between e.s.d.'s in cell parameters are only
used when they are defined by crystal symmetry. An approximate (isotropic)
treatment of cell e.s.d.'s is used for estimating e.s.d.'s involving l.s.
planes.
;
loop_
    _geom_bond_atom_site_label_1
    _geom_bond_atom_site_label_2
    _geom_bond_site_symmetry_2
    _geom_bond_distance
    _geom_bond_publ_flag
    C1 C2 . 1.380(6) ?
    C1 C6 . 1.384(6) ?
    C1 C7 . 1.518(5) ?
    C2 C3 . 1.397(6) ?
    C2 H2 . 0.9500 ?
    C3 C4 . 1.380(6) ?
    C3 H3 . 0.9500 ?
    C4 O41 . 1.383(5) ?
    C4 C5 . 1.390(6) ?
    O41 C42 . 1.426(5) ?
    C42 H42A . 0.9800 ?
    C42 H42B . 0.9800 ?
    C42 H42C . 0.9800 ?
    C5 C6 . 1.388(5) ?
    C5 H5 . 0.9500 ?
    C6 H6 . 0.9500 ?
    C7 C11 . 1.498(5) ?
    C7 H7A . 0.9900 ?
    C7 H7B . 0.9900 ?
    C11 C12 . 1.321(6) ?
    C11 O15 . 1.380(5) ?
    C12 C13 . 1.433(5) ?
    C12 H12 . 0.9500 ?
    C13 C14 . 1.344(6) ?
    C13 C31 . 1.474(4) ?
    C31 O32 . 1.231(7) ?
    C31 C13 2_655 1.474(4) ?
    C14 O15 . 1.368(5) ?
    C14 H14 . 0.9500 ?
loop_
    _geom_angle_atom_site_label_1
    _geom_angle_atom_site_label_2
    _geom_angle_atom_site_label_3
    _geom_angle_site_symmetry_1
    _geom_angle_site_symmetry_3
    _geom_angle
    _geom_angle_publ_flag
    C2 C1 C6 . . 118.4(4) ?
    C2 C1 C7 . . 121.3(4) ?
    C6 C1 C7 . . 120.3(4) ?
    C1 C2 C3 . . 121.5(4) ?
    C1 C2 H2 . . 119.3 ?
    C3 C2 H2 . . 119.3 ?
    C4 C3 C2 . . 119.1(4) ?
    C4 C3 H3 . . 120.4 ?
    C2 C3 H3 . . 120.4 ?
    C3 C4 O41 . . 125.1(4) ?
    C3 C4 C5 . . 120.3(4) ?
    O41 C4 C5 . . 114.6(4) ?
    C4 O41 C42 . . 116.9(3) ?
    O41 C42 H42A . . 109.5 ?
    O41 C42 H42B . . 109.5 ?
    H42A C42 H42B . . 109.5 ?
    O41 C42 H42C . . 109.5 ?
    H42A C42 H42C . . 109.5 ?
    H42B C42 H42C . . 109.5 ?
    C6 C5 C4 . . 119.4(4) ?
    C6 C5 H5 . . 120.3 ?
    C4 C5 H5 . . 120.3 ?
    C1 C6 C5 . . 121.3(4) ?
    C1 C6 H6 . . 119.3 ?
    C5 C6 H6 . . 119.3 ?
    C11 C7 C1 . . 114.3(3) ?
    C11 C7 H7A . . 108.7 ?
    C1 C7 H7A . . 108.7 ?
    C11 C7 H7B . . 108.7 ?
    C1 C7 H7B . . 108.7 ?
    H7A C7 H7B . . 107.6 ?
    C12 C11 O15 . . 110.0(3) ?
    C12 C11 C7 . . 134.5(4) ?
    O15 C11 C7 . . 115.5(4) ?
    C11 C12 C13 . . 107.6(4) ?
    C11 C12 H12 . . 126.2 ?
    C13 C12 H12 . . 126.2 ?
    C14 C13 C12 . . 105.7(3) ?
    C14 C13 C31 . . 129.5(4) ?
    C12 C13 C31 . . 124.8(4) ?
    O32 C31 C13 . 2_655 118.3(2) ?
    O32 C31 C13 . . 118.3(2) ?
    C13 C31 C13 2_655 . 123.4(5) ?
    C13 C14 O15 . . 110.5(3) ?
    C13 C14 H14 . . 124.8 ?
    O15 C14 H14 . . 124.8 ?
    C14 O15 C11 . . 106.2(3) ?
loop_
    _geom_torsion_atom_site_label_1
    _geom_torsion_atom_site_label_2
    _geom_torsion_atom_site_label_3
    _geom_torsion_atom_site_label_4
    _geom_torsion_site_symmetry_1
    _geom_torsion_site_symmetry_2
    _geom_torsion_site_symmetry_3
    _geom_torsion_site_symmetry_4
    _geom_torsion
    _geom_torsion_publ_flag
    C6 C1 C2 C3 . . . . -0.2(6) ?
    C7 C1 C2 C3 . . . . 179.5(4) ?
    C1 C2 C3 C4 . . . . 0.4(6) ?
    C2 C3 C4 O41 . . . . 179.1(4) ?
    C2 C3 C4 C5 . . . . -0.3(6) ?
    C3 C4 O41 C42 . . . . 1.0(6) ?
    C5 C4 O41 C42 . . . . -179.6(4) ?
    C3 C4 C5 C6 . . . . 0.0(6) ?
    O41 C4 C5 C6 . . . . -179.4(3) ?
    C2 C1 C6 C5 . . . . -0.1(6) ?
    C7 C1 C6 C5 . . . . -179.8(4) ?
    C4 C5 C6 C1 . . . . 0.2(6) ?
    C2 C1 C7 C11 . . . . 113.0(4) ?
    C6 C1 C7 C11 . . . . -67.3(5) ?
    C1 C7 C11 C12 . . . . 108.1(5) ?
    C1 C7 C11 O15 . . . . -70.6(5) ?
    O15 C11 C12 C13 . . . . -1.9(4) ?
    C7 C11 C12 C13 . . . . 179.3(4) ?
    C11 C12 C13 C14 . . . . 1.3(5) ?
    C11 C12 C13 C31 . . . . -179.5(3) ?
    C14 C13 C31 O32 . . . . 170.0(4) ?
    C12 C13 C31 O32 . . . . -9.0(4) ?
    C14 C13 C31 C13 . . . 2_655 -10.0(4) ?
    C12 C13 C31 C13 . . . 2_655 171.0(4) ?
    C12 C13 C14 O15 . . . . -0.2(5) ?
    C31 C13 C14 O15 . . . . -179.3(3) ?
    C13 C14 O15 C11 . . . . -0.9(5) ?
    C12 C11 O15 C14 . . . . 1.8(5) ?
    C7 C11 O15 C14 . . . . -179.2(3) ?
loop_
    _geom_hbond_atom_site_label_D
    _geom_hbond_atom_site_label_H
    _geom_hbond_atom_site_label_A
    _geom_hbond_site_symmetry_A
    _geom_hbond_distance_DH
    _geom_hbond_distance_HA
    _geom_hbond_distance_DA
    _geom_hbond_angle_DHA
    C14 H14 O32 1_545 0.95 2.23 3.114(5) 153.6
    C12 H12 O15 1_565 0.95 2.87 3.782(5) 162.5
data_global
_journal_date_recd_electronic     2009-08-25
_journal_date_accepted     2009-08-27
_journal_name_full     'Acta Crystallographica, Section E'
_journal_year     2009
_journal_volume     65
_journal_issue     10
_journal_page_first     o2325
_journal_page_last     o2325
_journal_paper_category     QO
_journal_coeditor_code     AT2869
_publ_contact_author
;
      Dr. Michael Bolte
      Institut f\"ur Anorganische Chemie
      J. W. Goethe-Universit\"at
      Max-von-Laue-Strasse 7
      60438 Frankfurt/Main
      Germany
;
_publ_contact_author_email     bolte@chemie.uni-frankfurt.de
_publ_contact_author_fax     '49 69 798 29239'
_publ_contact_author_phone     '49 69 798 29136'
_publ_section_title
;
Bis[5-(4-methoxybenzyl)furan-3-yl]methanone
;
loop_
    _publ_author_name
    _publ_author_address
    'Bolte, Michael'
;     Institut f\"ur Anorganische Chemie
      J. W. Goethe-Universit\"at Frankfurt
      Max-von-Laue-Strasse 7
      60438 Frankfurt/Main
      Germany
;
    'Schwarz, Lothar'
;     Organisch-Chemisches Institut
      Ruprecht-Karls-Universit\"at Heidelberg
      Im Neuenheimer Feld 270
      69120 Heidelberg
      Germany
;
    'Hashmi, A. Stephen K.'
;     Organisch-Chemisches Institut
      Ruprecht-Karls-Universit\"at Heidelberg
      Im Neuenheimer Feld 270
      69120 Heidelberg
      Germany
;
