# Supplementary material for: Bis[5-(4-methoxy­benz­yl)furan-3-yl]methanone
Source: Acta Crystallogr Sect E Struct Rep Online. 2009 Sep 5;65(Pt 10):o2325. doi: 10.1107/S1600536809034333 (PMC2970307; doi:10.1107/S1600536809034333)
Supplement: Supplementary file 2 [file e-65-o2325-Isup2.hkl]

# 
# h,k,l, Fc-squared, Fo-squared, sigma(Fo-squared) and status flag 
# 
data_I
_shelx_title ' ha2 in C2/c' 
_shelx_refln_list_code          4 
_shelx_F_calc_maximum      259.19 
_exptl_crystal_F_000       848.00 
_reflns_d_resolution_high  0.8053 
 
loop_ 
 _symmetry_equiv_pos_as_xyz 
 'x, y, z' 
 '-x, y, -z+1/2' 
 'x+1/2, y+1/2, z' 
 '-x+1/2, y+1/2, -z+1/2' 
 '-x, -y, -z' 
 'x, -y, z-1/2' 
 '-x+1/2, -y+1/2, -z' 
 'x+1/2, -y+1/2, z-1/2' 
 
_cell_length_a    42.0500 
_cell_length_b     5.9183 
_cell_length_c     8.3269 
_cell_angle_alpha  90.000 
_cell_angle_beta   99.594 
_cell_angle_gamma  90.000 
 
_shelx_F_squared_multiplier     1.000 
 
loop_ 
 _refln_index_h 
 _refln_index_k 
 _refln_index_l 
 _refln_F_squared_calc 
 _refln_F_squared_meas 
 _refln_F_squared_sigma 
 _refln_observed_status 
   4   0   0      858.11      942.70     27.69 o 
   6   0   0     5199.95     5605.00    119.69 o 
   8   0   0     1818.37     1966.09     53.44 o 
  10   0   0     8755.50     9757.55    207.59 o 
  12   0   0      347.85      387.16     13.06 o 
  14   0   0      788.61      811.54     25.17 o 
  16   0   0     1398.43     1431.98     37.58 o 
  18   0   0     1003.25      863.10     24.56 o 
  20   0   0      700.20      963.12     27.48 o 
  22   0   0     8032.71     9592.88    230.18 o 
  24   0   0      854.12      808.88     32.80 o 
  26   0   0     3563.46     3984.43     99.36 o 
  28   0   0     1590.66     2049.04     54.36 o 
  30   0   0      926.26     1055.70     36.89 o 
  32   0   0     1617.32     2010.02     78.23 o 
  34   0   0     1592.41     1814.64     72.27 o 
  36   0   0      237.62      275.26     22.66 o 
  38   0   0        0.82        7.39     12.11 o 
  40   0   0       53.25       98.47     17.47 o 
  42   0   0     2112.24     2367.99     93.78 o 
  44   0   0      113.65      126.61     19.71 o 
  46   0   0      247.02      393.53     30.05 o 
  48   0   0       41.49       63.01     20.78 o 
  50   0   0       32.74       12.65     31.29 o 
   1   1   0     3566.47     3384.40     57.76 o 
   3   1   0     5450.57     5741.67     97.08 o 
   5   1   0     2468.45     2722.83     50.28 o 
   7   1   0     6935.22     7238.44    115.18 o 
   9   1   0        5.67        1.99      2.68 o 
  11   1   0     2814.31     2870.36     47.15 o 
  13   1   0      320.28      368.64      8.47 o 
  15   1   0      617.17      630.18     12.68 o 
  17   1   0      414.13      522.94     11.87 o 
  19   1   0      839.00      916.11     18.61 o 
  21   1   0       76.04       79.19      5.42 o 
  23   1   0     1584.95     1751.77     32.92 o 
  25   1   0      431.87      461.59     11.99 o 
  27   1   0      121.92      166.39     10.96 o 
  29   1   0       37.17       29.22      7.05 o 
  31   1   0      101.29       82.70      8.91 o 
  33   1   0      612.98      725.43     22.65 o 
  35   1   0        1.76        5.68      9.62 o 
  37   1   0       48.88       56.66      8.95 o 
  39   1   0      145.64      146.57     13.79 o 
  41   1   0      859.66      988.90     33.75 o 
  43   1   0      969.05     1068.52     41.77 o 
  45   1   0      478.60      534.44     28.43 o 
  47   1   0        0.50       11.87     13.50 o 
  49   1   0       14.65       38.72     19.00 o 
   0   2   0      615.51      628.34     18.51 o 
   2   2   0      421.91      455.61     10.20 o 
   4   2   0       22.37       23.41      3.60 o 
   6   2   0     1286.11     1508.79     27.70 o 
   8   2   0      165.74      149.78      6.01 o 
  10   2   0    11312.85    13722.36    217.49 o 
  12   2   0     1440.88     1682.02     29.00 o 
  14   2   0     1182.22     1491.90     26.20 o 
  16   2   0       39.65       36.92      4.11 o 
  18   2   0       65.02       64.34      4.82 o 
  20   2   0      776.98      997.88     21.91 o 
  22   2   0      545.14      539.61     14.32 o 
  24   2   0       63.41       49.73      6.07 o 
  26   2   0       31.58       52.98     15.54 o 
  28   2   0        9.29        0.09      6.92 o 
  30   2   0        0.09       -6.28      7.59 o 
  32   2   0     5684.10     6219.40    154.69 o 
  34   2   0      907.93      998.74     32.92 o 
  36   2   0      122.72      140.75     13.43 o 
  38   2   0        9.01       16.58      9.90 o 
  40   2   0      124.60      141.80     17.49 o 
  42   2   0       31.15       33.81     11.84 o 
  44   2   0        9.99       17.92     13.17 o 
  46   2   0        0.26        9.42     18.03 o 
  48   2   0        8.93       28.39     30.45 o 
   1   3   0       14.77        5.64      3.32 o 
   3   3   0        7.92        1.06      3.40 o 
   5   3   0     1346.87     1703.33     33.99 o 
   7   3   0     1243.97     1489.49     30.28 o 
   9   3   0      317.30      362.59     10.67 o 
  11   3   0     2134.70     2433.78     47.11 o 
  13   3   0     1220.03     1441.14     32.48 o 
  15   3   0      365.11      451.09     14.01 o 
  17   3   0      461.81      485.70     14.91 o 
  19   3   0     1502.38     1794.73     39.77 o 
  21   3   0      148.43      192.30     10.30 o 
  23   3   0      567.78      640.36     18.86 o 
  25   3   0      114.82      134.20      9.88 o 
  27   3   0     1232.21     1259.36     35.33 o 
  29   3   0      508.40      561.39     30.77 o 
  31   3   0      123.56      116.51     12.63 o 
  33   3   0        0.18        7.13      9.33 o 
  35   3   0       29.34       33.83     10.81 o 
  37   3   0      957.22      981.24     34.00 o 
  39   3   0      262.34      334.78     19.25 o 
  41   3   0       51.12       58.49     12.60 o 
  43   3   0       45.08       89.62     16.13 o 
  45   3   0      159.18      199.07     24.87 o 
  47   3   0       64.27       74.35     29.09 o 
   0   4   0      104.53      181.51     13.62 o 
   2   4   0     1131.49     1316.38     30.71 o 
   4   4   0       20.93       23.81      6.80 o 
   6   4   0        0.14       15.10      6.31 o 
   8   4   0     1065.40     1228.75     32.38 o 
  10   4   0      527.30      562.85     18.35 o 
  12   4   0      103.76      121.33      8.84 o 
  14   4   0        4.04        6.17      6.38 o 
  16   4   0      684.79      781.60     21.48 o 
  18   4   0       89.47       87.41      8.62 o 
  20   4   0      195.04      227.42     12.58 o 
  22   4   0     1319.28     1315.28     32.08 o 
  24   4   0      641.45      731.62     21.50 o 
  26   4   0      649.87      689.57     20.92 o 
  28   4   0       58.60       49.57      8.92 o 
  30   4   0       71.87       76.89     11.74 o 
  32   4   0       98.29      141.05     20.75 o 
  34   4   0      256.30      267.53     17.64 o 
  36   4   0      374.79      399.29     21.28 o 
  38   4   0      229.93      255.44     18.48 o 
  40   4   0       38.27       27.87     43.64 o 
   1   5   0      831.07      896.10     24.25 o 
   3   5   0     1138.25     1266.89     37.40 o 
   5   5   0     1041.72     1210.90     33.44 o 
   7   5   0       68.89       95.88     10.63 o 
   9   5   0      100.14       91.44     10.57 o 
  11   5   0       13.24        1.02      9.34 o 
  13   5   0       97.30      104.75     12.20 o 
  15   5   0     1516.04     1680.19     43.84 o 
  17   5   0      262.32      287.07     15.19 o 
  19   5   0      869.86      882.41     27.57 o 
  21   5   0      613.98      614.45     22.20 o 
  23   5   0       11.67       33.15      9.99 o 
  25   5   0       55.76       65.70     11.40 o 
  27   5   0        1.03       10.32     10.32 o 
  29   5   0        4.22       23.81     11.31 o 
  31   5   0      137.58      151.01     17.30 o 
  33   5   0       79.23      136.42     26.66 o 
  35   5   0       15.28       31.90     22.02 o 
  37   5   0      144.39      202.26     33.87 o 
   0   6   0      167.85      284.98     42.57 o 
   2   6   0      205.68      238.75     18.27 o 
   4   6   0      873.74      994.40     34.83 o 
   6   6   0      267.08      357.56     17.64 o 
   8   6   0        2.88       -6.66     14.87 o 
  10   6   0      131.63      141.38     13.41 o 
  12   6   0        3.00       17.02     11.57 o 
  14   6   0       10.24        7.79      9.85 o 
  16   6   0       35.97       23.82     11.89 o 
  18   6   0       41.09       30.94     11.62 o 
  20   6   0       14.59       16.52     13.32 o 
  22   6   0        1.32       25.46     11.99 o 
  24   6   0       32.38       59.32     15.92 o 
  26   6   0      177.73      198.99     25.35 o 
  28   6   0       11.46       26.70     31.39 o 
   1   7   0        0.37      -19.31     19.31 o 
   3   7   0        1.45       -1.08     26.14 o 
   5   7   0       86.73       46.42     21.55 o 
   7   7   0       20.48       46.19     31.57 o 
  11   7   0       74.78       21.50     29.33 o 
 -49   1   1      164.77      168.99     33.99 o 
 -47   1   1       71.90       73.51     16.90 o 
 -45   1   1      320.85      351.64     23.56 o 
 -43   1   1       29.91       58.01     14.59 o 
 -41   1   1        0.10       92.97     12.60 o 
 -39   1   1       27.28       87.17     10.58 o 
 -37   1   1      205.63      219.60     13.25 o 
 -35   1   1     1026.91     1072.59     30.70 o 
 -33   1   1       70.71       77.51     13.21 o 
 -31   1   1       22.76      234.22     11.28 o 
 -29   1   1     2055.84     2006.60     44.52 o 
 -27   1   1      759.54     1045.84     23.73 o 
 -25   1   1     2081.75     2000.25     33.24 o 
 -23   1   1      599.81      779.25     18.18 o 
 -21   1   1     2980.03     3171.71     50.22 o 
 -19   1   1     1269.06     1344.12     22.91 o 
 -17   1   1     3316.61     3363.69     53.61 o 
 -15   1   1        6.23      305.84     53.78 o 
 -13   1   1     1828.10     2271.60    102.97 o 
 -11   1   1      811.44      820.94     27.89 o 
  -9   1   1     7894.91     7462.46    126.14 o 
  -7   1   1     1312.04     1394.69     59.64 o 
  -5   1   1     3497.23     3202.04     70.45 o 
  -3   1   1    53605.78    58014.04    966.36 o 
  -1   1   1     1462.75     1286.35     23.07 o 
   1   1   1    29716.91    29190.54    486.78 o 
   3   1   1     8138.41     7465.57    125.90 o 
   5   1   1     7862.14     7050.33    127.43 o 
   7   1   1     2278.86     2396.10    102.84 o 
   9   1   1     1446.41     1458.76     37.08 o 
  11   1   1     8150.73     7724.16    139.98 o 
  13   1   1     3375.62     3265.74     61.10 o 
  15   1   1      679.48     1056.14     21.54 o 
  17   1   1      617.56      823.31     16.95 o 
  19   1   1     1921.58     2288.78     41.39 o 
  21   1   1     1900.92     2024.40     37.32 o 
  23   1   1      165.13      414.47     12.27 o 
  25   1   1     2557.35     2491.44     48.97 o 
  27   1   1      129.89      367.56     12.19 o 
  29   1   1     1661.45     1467.48     31.68 o 
  31   1   1       18.13       23.45      6.98 o 
  33   1   1      332.97      425.94     16.61 o 
  35   1   1      407.36      402.46     18.62 o 
  37   1   1      325.71      291.63     25.01 o 
  39   1   1      722.25      687.18     26.43 o 
  41   1   1       31.06       40.83     11.09 o 
  43   1   1       48.47      102.78     15.94 o 
  45   1   1       29.64       16.97     14.10 o 
  47   1   1       25.92       71.33     19.68 o 
  49   1   1       21.76       81.75     29.89 o 
 -48   2   1       54.44      109.81     33.07 o 
 -46   2   1      131.22      160.54     19.41 o 
 -44   2   1       77.63       57.99     13.00 o 
 -42   2   1      430.02      411.39     21.40 o 
 -40   2   1      978.76      922.82     32.93 o 
 -38   2   1       56.06      104.31     20.48 o 
 -36   2   1      663.49      672.69     26.29 o 
 -34   2   1      471.92      472.96     21.06 o 
 -32   2   1     2656.54     2479.06     67.13 o 
 -30   2   1      413.97      388.28     16.28 o 
 -28   2   1      199.12      220.69     12.52 o 
 -26   2   1      107.54       92.94      9.40 o 
 -24   2   1       13.28      192.72     19.10 o 
 -22   2   1       20.82       64.75      8.96 o 
 -20   2   1      634.96      716.00     15.45 o 
 -18   2   1      489.62      439.41     10.35 o 
 -16   2   1     1375.31     1429.38     23.99 o 
 -14   2   1     1169.79     1186.90     29.41 o 
 -12   2   1        7.30       10.80      4.57 o 
 -10   2   1     1887.62     1833.28     29.53 o 
  -8   2   1     8042.75     7409.55    125.85 o 
  -6   2   1      852.03      844.74     19.56 o 
  -4   2   1     1666.23     1598.89     29.08 o 
  -2   2   1      306.06      232.06     19.93 o 
   0   2   1     1450.06     1125.91     25.87 o 
   2   2   1       54.66       90.91     35.49 o 
   4   2   1      746.08      543.11     17.40 o 
   6   2   1      199.03      466.99     97.07 o 
   8   2   1      535.13      497.81     34.65 o 
  10   2   1        1.69        3.68      3.81 o 
  12   2   1     2477.23     2440.58     46.76 o 
  14   2   1        1.90      149.17     12.56 o 
  16   2   1       86.61      129.82      6.67 o 
  18   2   1      711.68      700.54     16.77 o 
  20   2   1      580.66      521.56     13.91 o 
  22   2   1     1430.66     1316.75     28.09 o 
  24   2   1        4.26       14.54      7.58 o 
  26   2   1      100.11      111.29      7.91 o 
  28   2   1      353.76      379.62     14.19 o 
  30   2   1        1.90      335.84     18.88 o 
  32   2   1      463.02      489.25     19.02 o 
  34   2   1      210.71      245.77     15.43 o 
  36   2   1      215.56      222.91     14.94 o 
  38   2   1      122.89      217.17     15.35 o 
  40   2   1        0.04       69.61     14.38 o 
  42   2   1       27.09       31.46     16.16 o 
  44   2   1      303.43      256.86     25.79 o 
  46   2   1      346.79      350.75     44.52 o 
 -45   3   1        0.02       38.18     19.00 o 
 -43   3   1       60.42       93.46     20.25 o 
 -41   3   1      268.51      200.18     17.02 o 
 -39   3   1       15.87       44.02     12.25 o 
 -37   3   1      335.34      474.35     22.71 o 
 -35   3   1     1787.38     1662.82     68.81 o 
 -33   3   1      685.86      624.16     25.74 o 
 -31   3   1       14.17      237.48     19.59 o 
 -29   3   1      362.24      409.07     17.69 o 
 -27   3   1       40.21       99.40     10.10 o 
 -25   3   1       35.56      181.93     25.57 o 
 -23   3   1      455.95      416.66     13.36 o 
 -21   3   1      225.84      226.52      9.85 o 
 -19   3   1      257.09      316.40     11.00 o 
 -17   3   1      375.86      366.92     11.60 o 
 -15   3   1      399.67      442.99     12.43 o 
 -13   3   1     1493.66     1511.12     29.00 o 
 -11   3   1      518.69      590.54     15.43 o 
  -9   3   1     3662.79     4459.65     77.66 o 
  -7   3   1       11.32       76.53     14.84 o 
  -5   3   1       15.09      113.26     17.48 o 
  -3   3   1       33.77      525.89    187.95 o 
  -1   3   1     1003.68     1156.27     26.80 o 
   1   3   1     7551.97     7745.55    131.90 o 
   3   3   1      535.75      525.45     12.21 o 
   5   3   1      638.51      645.07     17.36 o 
   7   3   1     5351.33     6108.92    112.26 o 
   9   3   1      715.97      769.07     17.74 o 
  11   3   1      379.03      552.88     17.12 o 
  13   3   1        4.94       48.82      6.44 o 
  15   3   1        4.31       44.62      7.22 o 
  17   3   1       53.12      120.75      8.29 o 
  19   3   1       15.12       41.37      6.96 o 
  21   3   1      102.57      134.47      9.24 o 
  23   3   1      940.67      870.24     23.18 o 
  25   3   1      568.75      497.02     17.94 o 
  27   3   1     1025.90      896.19     30.45 o 
  29   3   1     1774.61     1627.11     50.00 o 
  31   3   1      201.39      257.47     13.26 o 
  33   3   1      588.92      683.02     28.85 o 
  35   3   1     1145.98     1189.06     44.76 o 
  37   3   1      182.16      166.66     17.50 o 
  39   3   1        0.50       40.03     13.48 o 
  41   3   1      108.26      100.33     16.80 o 
  43   3   1       35.59       50.32     18.97 o 
 -42   4   1      474.71      364.80     46.35 o 
 -40   4   1      449.88      449.26     26.92 o 
 -38   4   1        1.31       34.98     12.07 o 
 -36   4   1      591.01      550.52     28.35 o 
 -34   4   1      142.05      117.94     13.80 o 
 -32   4   1       88.26       80.26     13.14 o 
 -30   4   1       21.72       84.49     12.01 o 
 -28   4   1       32.93       65.06     11.02 o 
 -26   4   1        3.95        1.75      7.86 o 
 -24   4   1      243.90      264.73     13.47 o 
 -22   4   1      319.37      231.94     10.74 o 
 -20   4   1      528.76      535.43     15.73 o 
 -18   4   1      143.32      147.53     10.30 o 
 -16   4   1       28.23       30.84      6.99 o 
 -14   4   1      297.80      338.19     11.78 o 
 -12   4   1      394.02      437.88     13.43 o 
 -10   4   1       91.44      136.90      7.42 o 
  -8   4   1      123.14      197.95     10.15 o 
  -6   4   1      520.56      545.29     16.55 o 
  -4   4   1      328.15      471.30     23.40 o 
  -2   4   1      707.49      974.83     49.96 o 
   0   4   1     2221.41     2302.20     49.64 o 
   2   4   1     1968.75     1860.58     41.20 o 
   4   4   1      837.23      901.89     25.12 o 
   6   4   1      293.76      351.73     14.75 o 
   8   4   1      575.58      577.25     19.52 o 
  10   4   1      401.17      450.82     15.01 o 
  12   4   1       64.17       64.80      7.82 o 
  14   4   1       27.90       16.27      7.09 o 
  16   4   1      187.32      213.20     11.09 o 
  18   4   1       28.28       90.60      8.80 o 
  20   4   1       17.31       25.67      7.41 o 
  22   4   1      793.10      754.25     21.93 o 
  24   4   1       67.45       51.64      9.25 o 
  26   4   1      419.14      360.67     15.00 o 
  28   4   1      636.76      513.32     19.94 o 
  30   4   1       33.38       26.45     11.37 o 
  32   4   1       83.94       97.11     17.89 o 
  34   4   1      401.08      446.63     25.68 o 
  36   4   1       38.98       42.25     14.16 o 
  38   4   1      119.42      147.94     26.68 o 
 -37   5   1        1.59       -2.88     17.91 o 
 -35   5   1       33.68       81.80     46.75 o 
 -33   5   1        1.58       21.23     12.43 o 
 -31   5   1      395.78      432.67     25.51 o 
 -29   5   1      162.06      141.86     16.61 o 
 -27   5   1       78.98       49.50     13.52 o 
 -25   5   1      255.78      233.40     16.51 o 
 -23   5   1       55.74       67.58     16.48 o 
 -21   5   1      741.20      644.91     22.50 o 
 -19   5   1       43.70       55.72      9.98 o 
 -17   5   1      190.20      197.48     13.24 o 
 -15   5   1      226.08      216.62     15.02 o 
 -13   5   1      232.60      271.67     14.51 o 
 -11   5   1      130.59      128.02     11.29 o 
  -9   5   1      212.31      262.88     14.24 o 
  -7   5   1      280.15      348.97     16.03 o 
  -5   5   1      233.98      415.62     25.67 o 
  -3   5   1      272.52      278.72     13.16 o 
  -1   5   1      256.01      208.88     13.39 o 
   1   5   1       38.01       94.71     11.23 o 
   3   5   1     1188.81     1287.23     35.16 o 
   5   5   1      675.32      653.97     24.64 o 
   7   5   1      234.01      273.47     14.58 o 
   9   5   1        9.29       21.68      9.43 o 
  11   5   1       88.23      124.62     11.96 o 
  13   5   1        1.64        7.60      9.90 o 
  15   5   1       67.10       67.88     10.69 o 
  17   5   1       48.92       52.19     10.53 o 
  19   5   1        9.07       68.68     11.63 o 
  21   5   1       67.35       64.08     11.86 o 
  23   5   1      436.08      427.48     21.40 o 
  25   5   1       76.09       79.30     24.55 o 
  27   5   1       17.85       40.64     14.25 o 
  29   5   1      171.19      227.24     15.14 o 
  31   5   1       95.19       73.38     13.80 o 
  33   5   1      329.53      288.84     38.38 o 
  35   5   1       31.50       68.02     27.97 o 
 -24   6   1       86.44       60.18     15.77 o 
 -22   6   1        9.12       51.01     13.14 o 
 -20   6   1       73.20       24.67     11.09 o 
 -18   6   1        3.10        2.43     10.71 o 
 -16   6   1        8.90       23.86     11.65 o 
 -14   6   1      691.17      690.97     27.19 o 
 -12   6   1       12.18       36.32     10.15 o 
 -10   6   1      576.13      645.40     23.35 o 
  -8   6   1       41.34       60.64     13.42 o 
  -6   6   1      500.93      535.82     24.55 o 
  -4   6   1      465.53      545.38     25.36 o 
  -2   6   1       29.52       24.67     11.99 o 
   0   6   1       88.61      102.76     14.12 o 
   2   6   1      601.74      631.57     26.27 o 
   4   6   1       10.62       54.81     11.46 o 
   6   6   1      235.43      234.39     15.72 o 
   8   6   1        1.81       58.34     17.40 o 
  10   6   1      282.63      286.43     16.69 o 
  12   6   1      722.32      797.84     30.35 o 
  14   6   1       17.36       19.47     11.77 o 
  16   6   1       19.83       10.46     16.28 o 
  18   6   1        3.15       13.98     12.19 o 
  20   6   1      227.54      181.55     16.90 o 
  22   6   1       13.37       10.61     12.00 o 
  24   6   1       55.99       49.67     34.71 o 
  26   6   1       25.23       11.38     23.99 o 
 -11   7   1        1.03       24.69     28.81 o 
  -9   7   1       33.83      -12.08     20.36 o 
  -7   7   1       25.53       25.06     28.76 o 
  -3   7   1       61.81       22.36     44.41 o 
   1   7   1        0.98      -24.59     24.59 o 
 -50   0   2      232.29      227.15     35.94 o 
 -48   0   2       75.04       94.68     20.83 o 
 -46   0   2        5.64       -3.14     26.91 o 
 -44   0   2        0.44       -4.96     14.48 o 
 -42   0   2       11.54       16.23     14.86 o 
 -40   0   2      375.88      390.53     28.24 o 
 -38   0   2     1115.95     1199.76     37.73 o 
 -36   0   2      374.71      452.80     20.22 o 
 -34   0   2     1622.44     1594.67     46.02 o 
 -32   0   2      267.55      271.95     14.98 o 
 -30   0   2      297.53      327.06     17.61 o 
 -28   0   2     5538.13     5667.37    140.12 o 
 -26   0   2     3025.45     3094.37     79.31 o 
 -24   0   2      345.65      360.70     15.33 o 
 -22   0   2       13.37       22.99     16.45 o 
 -20   0   2      693.20      851.43     41.56 o 
 -18   0   2     1351.20     1587.83     60.13 o 
 -16   0   2       65.96      105.68      9.22 o 
 -14   0   2     3874.67     3675.90    104.83 o 
 -12   0   2     7001.73     6806.47    241.13 o 
 -10   0   2     7219.19     6738.96    187.16 o 
  -8   0   2    42428.02    44401.60   1046.95 o 
  -6   0   2    21160.74    19461.21    460.19 o 
  -4   0   2      256.39      280.81     15.24 o 
  -2   0   2    26982.74    26185.26    618.40 o 
   0   0   2     6802.31     5904.36    141.48 o 
   2   0   2     9221.53     8630.60    237.48 o 
   4   0   2    67177.17    71496.16   1684.12 o 
   6   0   2    29450.13    27733.36    655.06 o 
   8   0   2    45004.29    45002.14   1061.37 o 
  10   0   2      919.38      932.44     46.08 o 
  12   0   2      237.48      315.48     11.83 o 
  14   0   2    20763.04    19965.50    473.55 o 
  16   0   2      168.03      229.77     13.58 o 
  18   0   2     1728.89     1986.25     52.60 o 
  20   0   2     1596.82     1666.16     49.52 o 
  22   0   2     1284.47     1335.42     37.20 o 
  24   0   2      159.01      221.92     18.25 o 
  26   0   2      111.36      102.32     12.06 o 
  28   0   2       10.87        9.21      9.55 o 
  30   0   2      101.87      235.08     19.97 o 
  32   0   2       54.62       56.14     12.72 o 
  34   0   2       16.79       44.17     15.26 o 
  36   0   2     2712.66     2386.60     91.87 o 
  38   0   2      242.30      241.61     22.58 o 
  40   0   2        9.74      -13.49     13.49 o 
  42   0   2      299.54      226.52     33.32 o 
  44   0   2       25.88       59.54     24.13 o 
  46   0   2       79.79       63.25     25.44 o 
 -49   1   2       11.32       83.79     21.84 o 
 -47   1   2       51.98       83.36     19.51 o 
 -45   1   2      267.74      250.26     22.47 o 
 -43   1   2       18.16       18.32     11.15 o 
 -41   1   2     1427.84     1408.59     39.44 o 
 -39   1   2        4.15       28.14      8.47 o 
 -37   1   2     1571.07     1418.01     35.12 o 
 -35   1   2     4025.03     3781.02     73.81 o 
 -33   1   2       18.12       38.47      7.53 o 
 -31   1   2      296.74      338.56     11.67 o 
 -29   1   2      203.29      171.55      8.80 o 
 -27   1   2      339.19      351.64     11.15 o 
 -25   1   2       69.15       90.74      6.70 o 
 -23   1   2      197.87      163.55      7.67 o 
 -21   1   2      223.00      149.15      5.95 o 
 -19   1   2     1462.22     1442.43     24.33 o 
 -17   1   2       94.77      106.85      5.46 o 
 -15   1   2      134.15      104.27      6.16 o 
 -13   1   2     8417.49     8093.90    137.10 o 
 -11   1   2      615.18      634.24     14.24 o 
  -9   1   2     6611.36     6415.54    109.01 o 
  -7   1   2    28718.00    27372.84    457.31 o 
  -5   1   2     1480.49     1408.89     27.44 o 
  -3   1   2       26.46       11.41      4.59 o 
  -1   1   2       43.34       42.30      6.90 o 
   1   1   2     1861.45     1703.21     32.77 o 
   3   1   2     3891.11     3656.87     67.48 o 
   5   1   2     6470.15     5877.50    113.91 o 
   7   1   2     2490.89     2261.34     40.04 o 
   9   1   2     3647.67     3423.33     59.48 o 
  11   1   2     1244.27     1136.01     21.77 o 
  13   1   2       30.79       35.31      4.80 o 
  15   1   2     3489.40     3378.47     59.21 o 
  17   1   2       49.68       70.58      5.24 o 
  19   1   2       14.94       16.25      5.01 o 
  21   1   2       55.87       51.29      6.24 o 
  23   1   2      144.44      114.83      7.64 o 
  25   1   2      221.95      237.85     11.06 o 
  27   1   2      873.27      746.05     19.05 o 
  29   1   2      508.18      397.23     13.32 o 
  31   1   2        1.72      119.04     13.69 o 
  33   1   2        9.43       58.18      8.61 o 
  35   1   2      134.05       95.47     10.73 o 
  37   1   2      172.16      178.63     16.26 o 
  39   1   2        7.85       25.91     11.34 o 
  41   1   2       16.80       21.75     12.46 o 
  43   1   2       74.00      145.65     39.24 o 
  45   1   2      113.09      149.68     40.34 o 
 -48   2   2        0.22      -19.77     22.63 o 
 -46   2   2        0.83       11.10     11.99 o 
 -44   2   2        4.75       16.71     11.99 o 
 -42   2   2       75.84       75.05     13.53 o 
 -40   2   2      782.79      784.94     26.71 o 
 -38   2   2      298.69      290.89     17.48 o 
 -36   2   2       67.02       63.81     10.89 o 
 -34   2   2      526.86      529.27     30.99 o 
 -32   2   2      163.75      180.20     12.44 o 
 -30   2   2      168.00      184.92     17.16 o 
 -28   2   2      777.22      829.98     24.98 o 
 -26   2   2       62.92       68.43      7.67 o 
 -24   2   2     1860.93     1704.85     47.81 o 
 -22   2   2       36.95       51.66      6.98 o 
 -20   2   2     1339.61     1370.30     23.79 o 
 -18   2   2     2812.77     2895.85     46.14 o 
 -16   2   2       35.16       70.04     13.81 o 
 -14   2   2      185.69      160.02      6.32 o 
 -12   2   2      917.98      946.10     18.91 o 
 -10   2   2        1.68        3.62      3.53 o 
  -8   2   2      293.55      261.32      8.25 o 
  -6   2   2     3695.11     3759.83     69.73 o 
  -4   2   2      177.36      187.98      6.78 o 
  -2   2   2     1404.24     1376.21     32.11 o 
   0   2   2      428.11      389.64     11.06 o 
   2   2   2     1523.74     1579.97     29.02 o 
   4   2   2     2373.50     2566.26     45.42 o 
   6   2   2       15.26       11.58      3.53 o 
   8   2   2     1394.80     1448.72     27.03 o 
  10   2   2      366.28      390.22     10.89 o 
  12   2   2      125.19      123.47      7.12 o 
  14   2   2        0.29       12.58      8.77 o 
  16   2   2        3.13       15.02      7.07 o 
  18   2   2     1378.65     1329.54     28.24 o 
  20   2   2      115.12      136.88      8.06 o 
  22   2   2      121.91      137.54      8.30 o 
  24   2   2     3117.34     2874.89     72.19 o 
  26   2   2     1008.58      862.26     21.20 o 
  28   2   2       51.48       60.33      9.46 o 
  30   2   2     1640.72     1570.01     45.73 o 
  32   2   2      385.24      367.89     16.60 o 
  34   2   2       27.24       22.94      8.86 o 
  36   2   2      258.58      227.89     18.14 o 
  38   2   2       11.69       15.54     18.93 o 
  40   2   2      108.39       93.12     19.10 o 
  42   2   2       43.30       28.21     16.50 o 
  44   2   2       21.07       63.10     27.83 o 
  46   2   2      297.97      284.57     40.30 o 
 -45   3   2      217.55      194.12     26.40 o 
 -43   3   2        6.25       16.08     12.81 o 
 -41   3   2        4.51       13.41     11.30 o 
 -39   3   2      612.56      627.23     23.99 o 
 -37   3   2      102.52       92.26     17.93 o 
 -35   3   2      633.12      650.43     32.87 o 
 -33   3   2      702.29      557.93     21.03 o 
 -31   3   2       85.32       85.86     10.43 o 
 -29   3   2      321.61      261.40     14.51 o 
 -27   3   2       64.79       72.80      9.71 o 
 -25   3   2       33.76       36.24      9.50 o 
 -23   3   2      332.43      344.75     14.69 o 
 -21   3   2       72.12       84.04      7.30 o 
 -19   3   2      847.78      892.90     21.03 o 
 -17   3   2       91.29       65.59      6.04 o 
 -15   3   2     2408.67     2528.48     46.15 o 
 -13   3   2      133.28      129.73      7.40 o 
 -11   3   2     1117.87     1112.05     26.01 o 
  -9   3   2      771.12      736.86     18.94 o 
  -7   3   2      256.53      285.77      9.56 o 
  -5   3   2     2295.34     2192.61     47.94 o 
  -3   3   2     2375.94     2304.88     44.51 o 
  -1   3   2     1193.66     1224.67     23.96 o 
   1   3   2      137.74      122.06      6.46 o 
   3   3   2       34.56       35.99      4.63 o 
   5   3   2      101.35      118.65      6.04 o 
   7   3   2      303.13      349.60     10.84 o 
   9   3   2      707.34      761.88     19.76 o 
  11   3   2      303.66      290.72     11.37 o 
  13   3   2       61.14       57.44      7.38 o 
  15   3   2      195.41      182.21     13.82 o 
  17   3   2      350.66      340.88     13.04 o 
  19   3   2     1682.59     1555.38     39.28 o 
  21   3   2      201.25      192.27     11.78 o 
  23   3   2      491.66      490.56     18.21 o 
  25   3   2      107.12       76.04     10.05 o 
  27   3   2     1391.12     1387.82     37.44 o 
  29   3   2       70.87       70.70     11.63 o 
  31   3   2     1354.61     1190.67     55.02 o 
  33   3   2        2.69       15.91      9.48 o 
  35   3   2       76.94       92.88     13.54 o 
  37   3   2       29.04       21.68     12.66 o 
  39   3   2       26.36       34.41     17.02 o 
  41   3   2       28.65       80.22     46.57 o 
 -40   4   2        2.82       -3.64     17.16 o 
 -38   4   2      336.39      345.02     24.12 o 
 -36   4   2      104.25      116.49     17.61 o 
 -34   4   2       77.48       85.23     11.51 o 
 -32   4   2       26.49       26.99     15.44 o 
 -30   4   2      355.95      360.71     17.41 o 
 -28   4   2      144.36      141.16     11.93 o 
 -26   4   2      106.96       83.70     10.29 o 
 -24   4   2     1004.84      901.18     26.83 o 
 -22   4   2     1004.62      924.20     24.76 o 
 -20   4   2      781.92      698.32     20.29 o 
 -18   4   2      400.68      369.33     12.91 o 
 -16   4   2      737.53      686.24     19.73 o 
 -14   4   2     1044.96      897.95     21.88 o 
 -12   4   2       69.46       55.86      6.53 o 
 -10   4   2      483.19      458.56     12.87 o 
  -8   4   2       45.23       63.79      6.42 o 
  -6   4   2      456.80      391.21     13.66 o 
  -4   4   2      831.55      737.73     20.19 o 
  -2   4   2        2.98        8.64      6.98 o 
   0   4   2        0.53        9.79      6.34 o 
   2   4   2      243.49      259.65     13.07 o 
   4   4   2      241.28      234.65     12.85 o 
   6   4   2      917.21      918.67     26.26 o 
   8   4   2        0.06       -0.93      8.33 o 
  10   4   2        7.03       20.87      7.94 o 
  12   4   2      770.98      735.94     22.87 o 
  14   4   2      178.65      182.46     11.96 o 
  16   4   2      139.82      142.06     11.43 o 
  18   4   2        3.75        7.51      8.32 o 
  20   4   2      522.72      534.99     19.67 o 
  22   4   2        8.00       10.63      8.43 o 
  24   4   2       30.05       22.44      8.99 o 
  26   4   2      963.82      861.99     27.15 o 
  28   4   2      559.72      524.01     22.75 o 
  30   4   2       93.08      107.19     14.80 o 
  32   4   2      153.50      139.92     14.59 o 
  34   4   2        7.56        9.82     13.18 o 
  36   4   2       97.24       54.53     16.08 o 
  38   4   2      141.57      103.73     30.83 o 
 -37   5   2       45.92      124.05     36.73 o 
 -35   5   2        8.58       11.03     17.91 o 
 -33   5   2        0.00       -2.99     12.97 o 
 -31   5   2       49.29       64.60     13.17 o 
 -29   5   2        1.53       18.55      9.82 o 
 -27   5   2       75.09       74.88     12.69 o 
 -25   5   2      152.04      108.46     41.07 o 
 -23   5   2        1.60       25.17     14.19 o 
 -21   5   2        0.13        8.92      9.42 o 
 -19   5   2       39.27       69.15     20.23 o 
 -17   5   2      162.54      173.11     12.75 o 
 -15   5   2      430.73      430.45     17.84 o 
 -13   5   2     1705.79     1582.64     41.43 o 
 -11   5   2      682.70      621.46     21.45 o 
  -9   5   2      469.45      429.17     17.63 o 
  -7   5   2       86.56      114.87     10.61 o 
  -5   5   2      270.31      263.99     14.48 o 
  -3   5   2      804.06      848.23     29.48 o 
  -1   5   2     2165.85     2228.24     58.17 o 
   1   5   2       27.47       18.24      8.76 o 
   3   5   2     1101.07     1114.01     32.04 o 
   5   5   2      560.95      496.75     21.79 o 
   7   5   2      214.55      176.40     15.97 o 
   9   5   2      429.37      407.38     19.99 o 
  11   5   2        4.33        9.34      9.81 o 
  13   5   2      327.33      301.66     17.95 o 
  15   5   2        1.65        4.60     10.33 o 
  17   5   2       16.19       16.77     15.94 o 
  19   5   2      999.79      901.67     32.10 o 
  21   5   2       80.50      111.88     14.66 o 
  23   5   2      214.14      218.52     16.95 o 
  25   5   2      624.30      495.56     23.54 o 
  27   5   2      141.69      135.49     16.22 o 
  29   5   2       31.66       52.90     14.61 o 
  31   5   2        0.12        8.42     16.55 o 
  33   5   2       21.55        3.18     24.80 o 
 -26   6   2      105.98       90.98     29.75 o 
 -24   6   2      128.68       53.44     37.34 o 
 -22   6   2      120.55      126.75     34.20 o 
 -20   6   2        6.79       44.23     18.69 o 
 -18   6   2        2.92       -3.80     11.45 o 
 -16   6   2       49.48       45.76     11.33 o 
 -14   6   2       72.72       66.26     11.41 o 
 -12   6   2      266.26      273.89     19.02 o 
 -10   6   2       84.56       70.68     14.16 o 
  -8   6   2       21.42       34.91     14.93 o 
  -6   6   2        1.45      -11.89     11.89 o 
  -4   6   2        3.13       -3.65     13.18 o 
  -2   6   2      136.43      131.24     18.61 o 
   0   6   2        8.52       -9.18     11.97 o 
   2   6   2       10.54        2.21     12.24 o 
   4   6   2      581.94      582.65     25.33 o 
   6   6   2      242.53      244.80     17.90 o 
   8   6   2      556.69      607.07     26.44 o 
  10   6   2       23.16       10.63     12.22 o 
  12   6   2       18.16       29.60     13.55 o 
  14   6   2        3.47       19.51     11.95 o 
  16   6   2       20.57        2.44     11.60 o 
  18   6   2       39.15       40.77     13.10 o 
  20   6   2       54.91       38.01     19.43 o 
 -47   1   3       52.01       37.56     16.90 o 
 -45   1   3      491.53      479.67     21.34 o 
 -43   1   3      447.49      425.83     19.78 o 
 -41   1   3      366.39      335.87     17.56 o 
 -39   1   3      599.21      605.87     19.74 o 
 -37   1   3       61.65       67.62      8.81 o 
 -35   1   3        2.66       18.66      8.42 o 
 -33   1   3      228.52      209.49     10.35 o 
 -31   1   3      240.93      241.27     10.45 o 
 -29   1   3        6.48       13.83      6.23 o 
 -27   1   3       23.99       20.52      5.89 o 
 -25   1   3      750.66      750.42     17.63 o 
 -23   1   3        0.13        1.45      6.39 o 
 -21   1   3      789.50      795.90     20.80 o 
 -19   1   3      227.88      214.60      9.47 o 
 -17   1   3     3760.83     3741.84     65.33 o 
 -15   1   3     3942.30     4027.80     70.05 o 
 -13   1   3     7088.90     6914.32    117.91 o 
 -11   1   3     4217.04     4104.20     71.01 o 
  -9   1   3     4613.15     4467.36     77.02 o 
  -7   1   3     3672.62     3423.02     59.57 o 
  -5   1   3        0.98        9.95      4.12 o 
  -3   1   3     2304.12     2171.92     41.33 o 
  -1   1   3       19.32       26.60      3.63 o 
   1   1   3     5544.25     5410.05     99.19 o 
   3   1   3        6.98       10.31      4.18 o 
   5   1   3     1461.47     1473.63     29.55 o 
   7   1   3     1693.32     1617.58     32.24 o 
   9   1   3      985.53      878.09     18.58 o 
  11   1   3     3615.52     3536.27     66.25 o 
  13   1   3      117.50      136.39      6.17 o 
  15   1   3     7276.79     6807.26    125.00 o 
  17   1   3      366.38      329.33     10.82 o 
  19   1   3     1678.17     1579.99     35.85 o 
  21   1   3      317.53      319.98     12.46 o 
  23   1   3      195.69      170.08      9.93 o 
  25   1   3      394.04      357.80     13.64 o 
  27   1   3        3.19        4.50      6.54 o 
  29   1   3      549.10      528.83     19.45 o 
  31   1   3        0.09        0.50      9.09 o 
  33   1   3      965.95      787.29     25.42 o 
  35   1   3        2.93        2.56     10.66 o 
  37   1   3       52.39       42.52     14.23 o 
  39   1   3       34.14       51.06     39.77 o 
  41   1   3       99.21      116.95     22.46 o 
  43   1   3       28.39       11.34     22.11 o 
 -48   2   3       29.05       62.59     29.42 o 
 -46   2   3       57.47       44.19     12.53 o 
 -44   2   3      720.87      700.97     26.47 o 
 -42   2   3        4.21       10.75      9.72 o 
 -40   2   3      219.63      214.04     14.82 o 
 -38   2   3      449.21      414.21     18.76 o 
 -36   2   3     1846.83     1559.60     41.93 o 
 -34   2   3     1880.13     1636.15     54.26 o 
 -32   2   3       33.24       30.57      9.49 o 
 -30   2   3      172.48      181.21     12.83 o 
 -28   2   3      509.74      530.45     18.73 o 
 -26   2   3      870.70      801.38     21.96 o 
 -24   2   3      331.95      278.83     13.74 o 
 -22   2   3       39.42       50.25      9.40 o 
 -20   2   3      157.94      137.28      8.31 o 
 -18   2   3     1814.07     1873.97     37.57 o 
 -16   2   3     5684.55     5495.50     94.79 o 
 -14   2   3       29.89       34.87      4.60 o 
 -12   2   3      527.82      524.78     12.38 o 
 -10   2   3     7193.04     6690.17    114.34 o 
  -8   2   3      561.70      469.30     11.98 o 
  -6   2   3       84.70      127.11      6.43 o 
  -4   2   3      259.87      267.84      8.78 o 
  -2   2   3        0.11       -1.72      3.60 o 
   0   2   3     1391.96     1329.46     25.26 o 
   2   2   3      594.31      540.22     12.36 o 
   4   2   3     3371.01     3083.54     54.43 o 
   6   2   3       88.21       20.54      4.28 o 
   8   2   3      114.71       64.19      5.67 o 
  10   2   3      613.63      645.97     19.36 o 
  12   2   3        1.09        0.44      6.25 o 
  14   2   3       82.46       99.73      7.79 o 
  16   2   3      152.69      148.93      9.92 o 
  18   2   3        0.19       -2.59      5.98 o 
  20   2   3        0.13        1.70      7.14 o 
  22   2   3       16.82       13.84      7.09 o 
  24   2   3       10.25       17.01      7.84 o 
  26   2   3     2678.97     2460.01     56.79 o 
  28   2   3      152.46      123.64     11.46 o 
  30   2   3        0.07       17.11      9.11 o 
  32   2   3      789.80      654.01     23.06 o 
  34   2   3        1.26        4.10     11.75 o 
  36   2   3       50.00       38.11     18.55 o 
  38   2   3       14.34       29.87     14.25 o 
  40   2   3        9.88       -2.96     15.07 o 
 -43   3   3       11.77       25.41     13.52 o 
 -41   3   3       62.17       82.77     15.07 o 
 -39   3   3        4.65       11.68     12.43 o 
 -37   3   3        9.82        1.07      9.24 o 
 -35   3   3       11.03       14.69      9.45 o 
 -33   3   3       35.99       37.47      9.80 o 
 -31   3   3      444.73      391.26     17.42 o 
 -29   3   3      712.09      610.05     21.61 o 
 -27   3   3      266.00      241.99     13.99 o 
 -25   3   3      542.71      502.40     18.72 o 
 -23   3   3      358.35      304.81     12.76 o 
 -21   3   3      327.27      321.55     14.62 o 
 -19   3   3      367.14      345.37     11.91 o 
 -17   3   3       10.66       50.44     24.29 o 
 -15   3   3      148.01      132.97      8.47 o 
 -13   3   3      327.30      325.16     11.23 o 
 -11   3   3        0.04        3.96      5.08 o 
  -9   3   3      462.78      455.31     14.20 o 
  -7   3   3      185.95      137.40      7.38 o 
  -5   3   3       68.62       69.57      5.46 o 
  -3   3   3      156.24      183.87      7.64 o 
  -1   3   3      904.33      986.94     23.70 o 
   1   3   3      584.92      602.76     14.06 o 
   3   3   3      225.51      247.21      8.58 o 
   5   3   3      746.85      645.51     19.22 o 
   7   3   3     1343.46     1393.74     32.02 o 
   9   3   3     1568.47     1547.83     35.12 o 
  11   3   3      348.36      341.00     14.30 o 
  13   3   3        1.52        5.88      7.30 o 
  15   3   3       11.09        6.68      7.85 o 
  17   3   3       45.06       42.80      8.97 o 
  19   3   3       12.05        1.50      7.50 o 
  21   3   3     1365.97     1257.20     34.28 o 
  23   3   3      589.06      505.65     19.50 o 
  25   3   3      240.82      195.34     14.67 o 
  27   3   3      478.14      444.93     18.49 o 
  29   3   3       31.58       29.04     11.35 o 
  31   3   3       36.37       20.43     10.67 o 
  33   3   3       30.04        5.56      9.41 o 
  35   3   3        4.35       14.09     11.25 o 
  37   3   3        1.04       36.01     13.82 o 
  39   3   3       53.98       89.10     29.37 o 
  41   3   3       46.06       33.45     27.08 o 
 -38   4   3       14.26       33.32     12.82 o 
 -36   4   3       35.22       55.10     11.40 o 
 -34   4   3       56.36       39.65     10.93 o 
 -32   4   3        0.87        2.81     10.08 o 
 -30   4   3      187.58      137.02     12.50 o 
 -28   4   3      490.33      348.61     16.58 o 
 -26   4   3      212.46      205.67     13.56 o 
 -24   4   3       46.43       41.37      9.42 o 
 -22   4   3      229.93      248.54     13.67 o 
 -20   4   3      272.63      262.58     12.55 o 
 -18   4   3       68.56       71.33      7.15 o 
 -16   4   3      163.25      143.83      9.04 o 
 -14   4   3      153.15      126.21      9.38 o 
 -12   4   3      495.22      506.61     23.53 o 
 -10   4   3      102.58      112.51      8.60 o 
  -8   4   3      378.05      356.68     13.43 o 
  -6   4   3     3165.26     2960.19     62.64 o 
  -4   4   3     1395.66     1416.32     33.27 o 
  -2   4   3       98.06      112.36     11.89 o 
   0   4   3     1627.57     1603.94     45.96 o 
   2   4   3      267.21      240.99     14.88 o 
   4   4   3      273.02      272.68     15.86 o 
   6   4   3       30.83        6.59      9.08 o 
   8   4   3      149.46      155.48     13.31 o 
  10   4   3        8.42       10.49      9.49 o 
  12   4   3      104.12      100.05     10.57 o 
  14   4   3        1.66        9.62      8.04 o 
  16   4   3     2500.53     2191.82     54.29 o 
  18   4   3       74.70       89.26     10.85 o 
  20   4   3      743.33      680.90     30.62 o 
  22   4   3      402.90      350.12     17.06 o 
  24   4   3      179.07      164.44     13.19 o 
  26   4   3        2.65       -7.60      8.92 o 
  28   4   3       42.85       31.31     11.28 o 
  30   4   3      178.97      172.00     14.62 o 
  32   4   3      119.52       83.30     12.87 o 
  34   4   3      100.89       61.64     12.70 o 
  36   4   3       91.62       80.02     27.41 o 
 -35   5   3        0.92       24.26     17.54 o 
 -33   5   3       63.59       31.68     13.66 o 
 -31   5   3       24.39       27.00     10.66 o 
 -29   5   3       54.37       67.21     11.49 o 
 -27   5   3       59.32       52.32     10.37 o 
 -25   5   3      278.59      216.06     20.82 o 
 -23   5   3      759.40      576.85     28.03 o 
 -21   5   3       16.84       22.30     11.54 o 
 -19   5   3        0.12        5.05     11.67 o 
 -17   5   3      104.09      116.46     11.65 o 
 -15   5   3      136.93      115.81     12.60 o 
 -13   5   3      274.94      247.90     15.94 o 
 -11   5   3      452.21      453.06     24.15 o 
  -9   5   3      198.52      206.64     16.35 o 
  -7   5   3        0.03        1.42      9.60 o 
  -5   5   3      277.50      300.81     17.65 o 
  -3   5   3      110.28       95.06     13.35 o 
  -1   5   3      300.95      287.39     17.68 o 
   1   5   3       32.50       35.31     11.63 o 
   3   5   3       19.90       -1.83      9.97 o 
   5   5   3      167.29      177.00     15.24 o 
   7   5   3      332.77      318.76     18.80 o 
   9   5   3      167.88      159.81     14.45 o 
  11   5   3       41.18       51.09     12.18 o 
  13   5   3       29.90       28.34     11.26 o 
  15   5   3      124.75      166.15     15.42 o 
  17   5   3       16.27       23.24     11.88 o 
  19   5   3       79.89       66.14     13.57 o 
  21   5   3       34.43        7.89     10.84 o 
  23   5   3       22.98       22.51     17.28 o 
  25   5   3       41.18       33.42     22.00 o 
  27   5   3        4.96      -10.77     14.12 o 
 -26   6   3        7.48       26.42     29.18 o 
 -24   6   3        0.77        3.75     22.95 o 
 -22   6   3       41.54       61.90     26.61 o 
 -20   6   3       10.86       -7.78     12.66 o 
 -18   6   3       29.58        1.93     14.35 o 
 -16   6   3      469.20      476.50     26.90 o 
 -14   6   3       56.95       62.62     20.52 o 
 -12   6   3      302.52      299.81     23.29 o 
 -10   6   3       14.78       23.24     18.18 o 
  -8   6   3      137.95      116.48     19.24 o 
  -6   6   3       15.15       10.38     14.18 o 
  -4   6   3        0.07       -5.06     10.72 o 
  -2   6   3      106.08      115.31     15.50 o 
   0   6   3      404.09      471.82     23.94 o 
   2   6   3      103.13      103.06     15.19 o 
   4   6   3        7.28        0.62     11.51 o 
   6   6   3        1.87       17.06     12.63 o 
   8   6   3       21.77        7.93     12.04 o 
  10   6   3       31.83       16.76     13.16 o 
  12   6   3       47.10       56.28     13.82 o 
  14   6   3       45.99       40.28     13.52 o 
 -48   0   4     1553.15     1602.61     72.16 o 
 -46   0   4      897.40      824.90     37.62 o 
 -44   0   4        0.57       34.00     27.90 o 
 -42   0   4      459.93      455.43     22.08 o 
 -40   0   4       15.55       14.10     10.50 o 
 -38   0   4      216.21      187.61     15.01 o 
 -36   0   4      129.59       93.81     12.68 o 
 -34   0   4       27.26       31.80     10.48 o 
 -32   0   4      351.30      377.40     18.71 o 
 -30   0   4     1061.64     1049.97     33.32 o 
 -28   0   4     1082.96     1135.89     40.40 o 
 -26   0   4     5022.43     5043.53    145.54 o 
 -24   0   4      584.65      697.28     28.05 o 
 -22   0   4      562.21      464.58     21.54 o 
 -20   0   4     4512.18     4454.58    128.30 o 
 -18   0   4       22.28       71.19     29.81 o 
 -16   0   4        0.60        6.80      7.56 o 
 -14   0   4     3773.16     4150.72    102.22 o 
 -12   0   4      961.58     1019.98     28.95 o 
 -10   0   4     1504.24     1496.59     52.69 o 
  -8   0   4      302.11      444.77    272.32 o 
  -6   0   4     7484.53     6348.60    153.44 o 
  -4   0   4     1502.72     1567.21     41.41 o 
  -2   0   4     3194.32     2926.04     73.17 o 
   0   0   4      858.52      754.12     24.46 o 
   2   0   4        1.58        6.90      6.04 o 
   4   0   4       75.59       54.57      6.48 o 
   6   0   4     1985.98     1847.20     53.63 o 
   8   0   4     2989.07     2794.05    152.83 o 
  10   0   4     4365.56     3842.48    110.75 o 
  12   0   4    16939.73    16554.56    456.24 o 
  14   0   4     1572.33     1547.32     49.86 o 
  16   0   4     2064.37     2126.70     65.87 o 
  18   0   4     2933.37     2716.00     82.09 o 
  20   0   4      123.06      249.97     75.34 o 
  22   0   4       13.33       42.14     14.68 o 
  24   0   4        1.44        2.81     25.34 o 
  26   0   4       93.01      147.23     19.60 o 
  28   0   4       35.33       20.55     14.28 o 
  30   0   4      169.65      139.54     19.55 o 
  32   0   4       87.03       51.45     15.37 o 
  34   0   4       74.78       54.17     15.98 o 
  36   0   4      110.15      161.69     31.76 o 
  38   0   4       22.55       31.35     15.70 o 
  40   0   4       87.01      135.36     62.45 o 
 -49   1   4        1.45       64.22     27.36 o 
 -47   1   4      431.43      482.92     25.43 o 
 -45   1   4       31.87       29.96     11.47 o 
 -43   1   4      621.07      572.71     23.02 o 
 -41   1   4      216.66      208.20     14.95 o 
 -39   1   4       51.11       56.41      9.12 o 
 -37   1   4      121.90      115.81     10.66 o 
 -35   1   4      488.92      390.30     13.76 o 
 -33   1   4     1665.87     1374.79     29.37 o 
 -31   1   4      679.42      564.89     15.85 o 
 -29   1   4     1064.70      916.74     41.11 o 
 -27   1   4        9.35        7.05      9.15 o 
 -25   1   4      156.90      152.64      9.84 o 
 -23   1   4      279.81      312.94     12.76 o 
 -21   1   4     1134.95     1141.89     27.53 o 
 -19   1   4     1912.64     1834.44     40.45 o 
 -17   1   4     1394.62     1452.88     37.55 o 
 -15   1   4     3470.70     3545.78     62.44 o 
 -13   1   4     2764.59     2661.22     47.68 o 
 -11   1   4      740.88      674.30     14.86 o 
  -9   1   4      841.36      821.11     18.22 o 
  -7   1   4      310.36      246.55      7.94 o 
  -5   1   4     2680.10     2484.65     44.54 o 
  -3   1   4       83.34       95.02      5.36 o 
  -1   1   4        7.65       18.27     10.88 o 
   1   1   4     1958.53     2016.96     39.72 o 
   3   1   4      242.72      237.38      8.94 o 
   5   1   4      192.76      192.94      8.05 o 
   7   1   4     2587.30     2301.50     45.00 o 
   9   1   4     1042.63     1082.70     23.80 o 
  11   1   4     1125.27     1162.55     25.26 o 
  13   1   4      503.26      471.25     19.22 o 
  15   1   4     1057.89     1045.28     25.94 o 
  17   1   4     3056.20     2629.10     83.77 o 
  19   1   4      134.92      107.33      9.16 o 
  21   1   4      115.55      115.93     10.74 o 
  23   1   4     1221.96     1146.36     31.88 o 
  25   1   4      413.69      431.49     22.74 o 
  27   1   4      338.23      320.62     20.04 o 
  29   1   4      211.17      148.02     14.34 o 
  31   1   4       14.39       25.18     10.95 o 
  33   1   4        0.00       -1.37     19.14 o 
  35   1   4      196.72      166.53     17.45 o 
  37   1   4        2.01       35.62     12.33 o 
  39   1   4       34.33       49.00     12.40 o 
  41   1   4       41.86       81.80     19.93 o 
 -46   2   4       71.87       80.63     26.80 o 
 -44   2   4       22.47       30.19     13.03 o 
 -42   2   4       25.64       38.76     12.06 o 
 -40   2   4        1.02        1.85     10.79 o 
 -38   2   4       58.83       67.57     11.62 o 
 -36   2   4      284.46      296.04     16.60 o 
 -34   2   4      178.30      187.13     13.51 o 
 -32   2   4        7.56       23.10      8.12 o 
 -30   2   4        1.02       13.54      8.47 o 
 -28   2   4      247.39      247.22     12.62 o 
 -26   2   4       31.68       36.76     10.07 o 
 -24   2   4       24.50      114.52     46.19 o 
 -22   2   4        0.03       15.90      7.84 o 
 -20   2   4      650.65      624.06     17.90 o 
 -18   2   4      592.03      563.66     16.65 o 
 -16   2   4     4235.13     3978.44     75.02 o 
 -14   2   4     3701.02     3403.77     60.41 o 
 -12   2   4       24.27       26.77      4.88 o 
 -10   2   4       11.65       16.32      4.52 o 
  -8   2   4      933.30      917.70     19.17 o 
  -6   2   4      389.17      321.44      9.99 o 
  -4   2   4      430.78      474.08     13.01 o 
  -2   2   4      485.39      518.31     13.82 o 
   0   2   4     1319.91     1354.23     28.44 o 
   2   2   4       91.73      143.39      7.70 o 
   4   2   4      190.24      167.05      8.13 o 
   6   2   4      622.92      658.10     18.43 o 
   8   2   4      405.76      459.37     15.05 o 
  10   2   4      181.55      190.64     15.47 o 
  12   2   4      372.20      344.34     13.97 o 
  14   2   4       77.14      102.20      8.72 o 
  16   2   4        2.59       10.20      6.98 o 
  18   2   4      760.14      793.90     22.07 o 
  20   2   4       29.41       37.49      8.77 o 
  22   2   4     1476.85     1306.74     35.42 o 
  24   2   4      275.68      244.22     13.55 o 
  26   2   4      312.64      300.44     13.99 o 
  28   2   4       20.38       16.85     10.86 o 
  30   2   4       20.73       28.39     11.39 o 
  32   2   4      250.64      251.80     31.93 o 
  34   2   4       41.31       33.75     27.29 o 
  36   2   4       57.52       65.61     17.08 o 
  38   2   4        0.96       12.44     19.83 o 
  40   2   4        0.25       11.98     26.89 o 
 -43   3   4       40.95       74.53     33.64 o 
 -41   3   4       66.03       82.91     15.50 o 
 -39   3   4        0.33        5.02     10.41 o 
 -37   3   4       69.58       75.61     12.46 o 
 -35   3   4      199.62      201.58     18.42 o 
 -33   3   4      210.59      198.02     14.49 o 
 -31   3   4      601.70      577.38     26.33 o 
 -29   3   4       36.64       29.88     14.58 o 
 -27   3   4       46.92       21.79      8.02 o 
 -25   3   4     1383.89     1256.75     31.42 o 
 -23   3   4        6.26        2.60      8.86 o 
 -21   3   4      256.31      281.57     13.72 o 
 -19   3   4     1575.48     1442.49     45.08 o 
 -17   3   4      189.57      162.55      9.77 o 
 -15   3   4       11.27       11.18      5.85 o 
 -13   3   4       10.37       17.62      5.92 o 
 -11   3   4     1441.73     1425.82     32.99 o 
  -9   3   4      377.06      302.30     12.02 o 
  -7   3   4     1017.00     1008.12     25.01 o 
  -5   3   4      224.21      207.89      9.27 o 
  -3   3   4      235.05      255.29      9.99 o 
  -1   3   4      639.78      564.83     15.25 o 
   1   3   4      493.03      445.17     14.59 o 
   3   3   4       95.80       79.04      8.01 o 
   5   3   4       23.13       60.27      7.76 o 
   7   3   4      246.78      250.00     11.38 o 
   9   3   4       99.18       71.40      8.47 o 
  11   3   4       23.73       24.60      9.39 o 
  13   3   4      369.11      342.57     15.84 o 
  15   3   4      128.36      115.11     11.28 o 
  17   3   4      699.37      651.98     22.25 o 
  19   3   4      423.91      458.57     18.32 o 
  21   3   4       22.49        9.43      9.55 o 
  23   3   4      593.71      504.20     23.79 o 
  25   3   4       27.76       30.23      9.62 o 
  27   3   4       27.60       43.20     10.53 o 
  29   3   4        0.32        5.94      9.94 o 
  31   3   4      303.18      331.02     20.01 o 
  33   3   4       48.73       31.69     16.66 o 
  35   3   4      363.13      294.78     21.58 o 
  37   3   4       18.25       48.42     22.32 o 
 -38   4   4       15.63       29.02     22.75 o 
 -36   4   4        5.54       -2.32     10.33 o 
 -34   4   4      122.92      155.40     14.49 o 
 -32   4   4      685.25      667.15     28.40 o 
 -30   4   4       82.68       81.03     14.44 o 
 -28   4   4        2.33        2.96      8.63 o 
 -26   4   4       64.74       56.10     10.47 o 
 -24   4   4      554.17      533.26     20.07 o 
 -22   4   4      338.96      283.37     14.61 o 
 -20   4   4      123.62      120.89     10.02 o 
 -18   4   4       10.57        3.25     10.61 o 
 -16   4   4      334.04      329.05     15.12 o 
 -14   4   4      473.37      426.42     15.51 o 
 -12   4   4      161.79      147.38     11.08 o 
 -10   4   4     1980.06     1832.19     41.63 o 
  -8   4   4       42.03       48.88      8.19 o 
  -6   4   4      170.86      179.27     12.00 o 
  -4   4   4      485.35      485.53     20.86 o 
  -2   4   4      511.91      485.73     20.75 o 
   0   4   4        1.63        9.84      9.72 o 
   2   4   4      170.79      144.50     19.06 o 
   4   4   4       21.24       36.25     10.99 o 
   6   4   4      119.08      142.34     13.44 o 
   8   4   4       49.49       37.16     10.97 o 
  10   4   4      328.85      294.04     18.87 o 
  12   4   4      179.07      226.41     14.00 o 
  14   4   4      124.80      128.00     12.14 o 
  16   4   4      294.34      318.40     16.28 o 
  18   4   4        1.44        2.45      8.42 o 
  20   4   4      409.86      360.85     17.49 o 
  22   4   4        7.22       12.03     12.15 o 
  24   4   4        3.05        1.53      9.56 o 
  26   4   4        0.52       13.52     11.09 o 
  28   4   4       36.23       43.38     11.27 o 
  30   4   4      139.10      148.57     14.81 o 
  32   4   4      441.87      457.74     27.57 o 
 -33   5   4       15.11       53.93     26.02 o 
 -31   5   4        1.18       47.59     25.69 o 
 -29   5   4      127.50      152.84     15.86 o 
 -27   5   4       31.07       44.44     14.82 o 
 -25   5   4        3.71       23.50     14.19 o 
 -23   5   4       77.80       35.36     16.38 o 
 -21   5   4        6.91       -5.76     16.98 o 
 -19   5   4       26.42       27.57     19.86 o 
 -17   5   4       25.69        9.33     11.69 o 
 -15   5   4        3.52       26.15     10.35 o 
 -13   5   4       36.91       41.95      9.98 o 
 -11   5   4        4.38       -2.05     10.87 o 
  -9   5   4     2819.74     2883.90     77.94 o 
  -7   5   4      395.26      375.65     20.10 o 
  -5   5   4       30.11       26.50     11.73 o 
  -3   5   4      879.98      869.06     31.20 o 
  -1   5   4        8.76        5.52     10.75 o 
   1   5   4       11.05       -3.63     10.42 o 
   3   5   4      198.63      208.47     16.63 o 
   5   5   4       12.44       30.88     11.83 o 
   7   5   4        1.40      -11.48     11.48 o 
   9   5   4      243.73      209.21     16.98 o 
  11   5   4        0.06        4.30     11.53 o 
  13   5   4     1447.78     1322.26     42.81 o 
  15   5   4       40.10       21.41     12.30 o 
  17   5   4      418.30      342.42     21.03 o 
  19   5   4       43.15       39.05     13.18 o 
  21   5   4        1.11        4.27     13.78 o 
  23   5   4       16.26       33.75     23.71 o 
  25   5   4       75.92       37.53     32.89 o 
 -22   6   4       56.37       49.80     24.64 o 
 -20   6   4      128.06      151.09     29.33 o 
 -16   6   4       96.78       60.20     27.17 o 
 -14   6   4        0.08       -3.03     16.89 o 
 -12   6   4       28.19       11.85     17.39 o 
 -10   6   4       31.01       44.27     27.52 o 
  -8   6   4       17.89       -4.80     14.59 o 
  -6   6   4       32.68       16.17     12.98 o 
  -4   6   4        2.62       15.88     14.40 o 
  -2   6   4       45.52       25.19     12.49 o 
   0   6   4       10.84       23.61     13.68 o 
   2   6   4      211.56      235.49     19.65 o 
   4   6   4        2.57      -14.53     14.95 o 
   6   6   4       14.22       23.34     13.71 o 
   8   6   4      107.30       88.16     15.48 o 
  10   6   4       93.58      161.72     34.90 o 
 -47   1   5      123.20      100.92     28.95 o 
 -45   1   5      381.48      373.36     19.99 o 
 -43   1   5       31.65       51.85     11.95 o 
 -41   1   5       33.65       63.56     11.07 o 
 -39   1   5        0.02        9.82      8.89 o 
 -37   1   5      203.22      189.34     11.13 o 
 -35   1   5      251.45      200.58     11.07 o 
 -33   1   5      218.53      197.97     15.35 o 
 -31   1   5        1.78       59.20      9.06 o 
 -29   1   5      285.63      294.87     13.59 o 
 -27   1   5      119.93      251.55     16.01 o 
 -25   1   5      880.58      910.02     25.04 o 
 -23   1   5      147.58      295.32     26.88 o 
 -21   1   5      160.02      143.79      9.63 o 
 -19   1   5      226.33      226.65     11.03 o 
 -17   1   5     1090.64     1034.94     32.28 o 
 -15   1   5       16.37       31.47      6.75 o 
 -13   1   5     1227.76     1172.47     27.75 o 
 -11   1   5      865.72      869.24     26.50 o 
  -9   1   5     3682.89     3513.74     66.71 o 
  -7   1   5       58.55       73.49      6.69 o 
  -5   1   5      905.58      957.34     29.55 o 
  -3   1   5      779.85      853.32     23.57 o 
  -1   1   5        0.02        7.01     10.71 o 
   1   1   5       69.10      310.28     59.38 o 
   3   1   5     1083.58     1105.70     37.60 o 
   5   1   5       81.24      207.56     19.41 o 
   7   1   5      208.58      213.26     10.66 o 
   9   1   5      402.59      475.54     29.51 o 
  11   1   5      382.75      393.90     18.40 o 
  13   1   5        1.63        9.43      8.62 o 
  15   1   5     2115.86     1983.63     49.25 o 
  17   1   5      360.95      454.13     18.18 o 
  19   1   5     1814.50     1659.71     61.72 o 
  21   1   5       35.75       58.34     10.27 o 
  23   1   5      556.78      525.23     22.97 o 
  25   1   5       21.62       52.82     11.18 o 
  27   1   5       45.66       68.27     16.41 o 
  29   1   5        1.01       18.35     10.98 o 
  31   1   5        1.04        5.09     10.93 o 
  33   1   5       94.77      106.35     14.56 o 
  35   1   5       85.10       91.82     13.85 o 
  37   1   5       66.87      109.48     30.14 o 
  39   1   5        1.88       50.17     23.28 o 
 -44   2   5      227.88      266.55     27.72 o 
 -42   2   5      143.35      159.64     15.50 o 
 -40   2   5        9.84       40.22     11.66 o 
 -38   2   5      118.89      121.08     13.13 o 
 -36   2   5       45.55       53.23     11.04 o 
 -34   2   5       13.48       30.98      8.95 o 
 -32   2   5      393.90      366.94     15.86 o 
 -30   2   5      572.30      486.08     19.67 o 
 -28   2   5      395.00      320.36     18.04 o 
 -26   2   5       10.79      165.34     15.25 o 
 -24   2   5      247.81      272.59     19.55 o 
 -22   2   5     2599.66     2391.80     52.34 o 
 -20   2   5     2040.15     1843.88     45.88 o 
 -18   2   5     1046.34     1003.89     28.03 o 
 -16   2   5        2.92       55.74     15.39 o 
 -14   2   5       33.57       46.44     11.53 o 
 -12   2   5       24.14       63.38     12.34 o 
 -10   2   5       58.75       47.01      6.58 o 
  -8   2   5     1099.33      995.75     22.96 o 
  -6   2   5      317.48      307.20     11.14 o 
  -4   2   5       76.37       51.88      7.00 o 
  -2   2   5      300.89      324.76     16.44 o 
   0   2   5        6.39      105.81     13.44 o 
   2   2   5       24.00       23.96      6.67 o 
   4   2   5      676.47      656.57     19.01 o 
   6   2   5       78.70       82.40      8.60 o 
   8   2   5      735.59      707.36     20.46 o 
  10   2   5       76.81      173.37     15.47 o 
  12   2   5       73.82      274.32     17.38 o 
  14   2   5        0.24      287.94     26.92 o 
  16   2   5      389.94      383.29     19.25 o 
  18   2   5     1404.55     1292.00     51.70 o 
  20   2   5      547.02      538.51     20.60 o 
  22   2   5        0.72       77.01     13.87 o 
  24   2   5      389.41      365.44     17.52 o 
  26   2   5      329.26      296.60     21.06 o 
  28   2   5        3.29        8.33     14.16 o 
  30   2   5       25.69       82.33     18.02 o 
  32   2   5       47.34       65.02     16.65 o 
  34   2   5      104.40      103.37     20.20 o 
 -41   3   5      227.75      228.89     37.11 o 
 -39   3   5       64.35       41.55     11.81 o 
 -37   3   5        1.90        8.79     10.52 o 
 -35   3   5      178.98      183.17     25.77 o 
 -33   3   5       49.83       73.02     11.87 o 
 -31   3   5       89.15      102.79     14.24 o 
 -29   3   5        1.13        8.35     10.57 o 
 -27   3   5       85.87       75.29     11.95 o 
 -25   3   5      463.78      455.51     20.86 o 
 -23   3   5      110.90      104.11     12.64 o 
 -21   3   5      364.31      355.78     25.78 o 
 -19   3   5     2220.92     2080.59     85.96 o 
 -17   3   5      582.82      677.91     24.84 o 
 -15   3   5      769.23      726.93     25.68 o 
 -13   3   5      438.27      386.53     15.86 o 
 -11   3   5      390.97      330.73     13.34 o 
  -9   3   5       94.52       79.19      8.63 o 
  -7   3   5      118.14      109.38      9.90 o 
  -5   3   5      326.36      290.87     14.02 o 
  -3   3   5       30.69       50.30      7.75 o 
  -1   3   5        7.12       28.87      7.77 o 
   1   3   5       69.50       75.59     10.32 o 
   3   3   5        0.16       14.41      9.40 o 
   5   3   5        6.95       57.70      8.42 o 
   7   3   5       36.33      112.53     17.71 o 
   9   3   5      641.70      620.67     19.21 o 
  11   3   5      279.29      525.03     26.31 o 
  13   3   5      504.32      580.34     23.21 o 
  15   3   5       35.60       41.98     10.12 o 
  17   3   5       54.17      102.41     12.28 o 
  19   3   5       73.80      104.26     15.68 o 
  21   3   5        4.44       16.77     11.15 o 
  23   3   5        8.40       34.36     12.24 o 
  25   3   5       80.80       55.39     12.77 o 
  27   3   5        6.76       11.17     12.12 o 
  29   3   5        7.48       26.78     16.47 o 
  31   3   5       59.76       94.73     15.58 o 
 -36   4   5       11.17       14.84     25.88 o 
 -34   4   5       12.83       12.57     15.67 o 
 -32   4   5        4.84       40.01     13.14 o 
 -30   4   5        0.02       27.22     11.69 o 
 -28   4   5       27.53      148.05     73.56 o 
 -26   4   5      130.03      101.24     13.84 o 
 -24   4   5      131.44      107.70     15.99 o 
 -22   4   5      404.38      431.58     23.83 o 
 -20   4   5      184.93      187.73     14.81 o 
 -18   4   5       81.23      153.86     13.78 o 
 -16   4   5        2.35        4.39      9.17 o 
 -14   4   5     1079.95     1084.97     34.97 o 
 -12   4   5     1401.90     1402.62     34.25 o 
 -10   4   5      207.02      181.71     12.21 o 
  -8   4   5      393.11      375.02     16.58 o 
  -6   4   5      351.22      336.59     18.33 o 
  -4   4   5       57.53       46.43     11.85 o 
  -2   4   5        0.20       38.05     10.57 o 
   0   4   5       16.52       46.67     11.50 o 
   2   4   5       90.78       95.30     15.37 o 
   4   4   5       10.52      150.30     18.17 o 
   6   4   5      156.11      302.30     30.13 o 
   8   4   5       69.71       30.68     15.59 o 
  10   4   5      884.62      808.23     31.52 o 
  12   4   5      429.61      371.82     26.91 o 
  14   4   5     1170.10     1137.43     45.46 o 
  16   4   5      242.14      256.67     16.08 o 
  18   4   5       67.83       71.03     18.10 o 
  20   4   5       32.50       27.41     11.48 o 
  22   4   5       78.17       49.62     13.29 o 
  24   4   5       69.38       69.63     18.40 o 
  26   4   5       42.29       62.04     15.36 o 
  28   4   5      110.87      107.84     20.66 o 
 -31   5   5       26.37       45.83     19.45 o 
 -29   5   5      111.89      129.88     23.37 o 
 -27   5   5        1.96       34.36     22.02 o 
 -25   5   5       17.58        0.68     15.00 o 
 -23   5   5       66.27       79.41     22.53 o 
 -21   5   5       55.73       43.16     18.26 o 
 -19   5   5       14.17       69.52     22.95 o 
 -17   5   5      221.72      232.81     19.67 o 
 -15   5   5       52.29       49.07     50.34 o 
 -13   5   5       31.85       31.97     16.02 o 
 -11   5   5       29.26       46.97     14.58 o 
  -9   5   5      323.05      312.65     19.38 o 
  -7   5   5      163.31      169.44     16.37 o 
  -5   5   5      126.37      151.72     15.85 o 
  -3   5   5       90.02      117.03     14.40 o 
  -1   5   5      108.79      108.17     14.83 o 
   1   5   5       31.92       61.84     13.42 o 
   3   5   5        0.02        1.65     13.75 o 
   5   5   5       39.57       50.38     13.41 o 
   7   5   5       86.08       83.32     14.27 o 
   9   5   5       16.38       35.90     18.91 o 
  11   5   5      254.46      217.23     18.48 o 
  13   5   5      131.11      171.16     17.68 o 
  15   5   5        2.47       16.68     12.88 o 
  17   5   5        2.47       -6.55     13.77 o 
  19   5   5        6.29       64.46     33.07 o 
  21   5   5       74.23       73.50     35.09 o 
 -12   6   5       72.50       58.04     30.17 o 
 -10   6   5        4.68      -15.94     15.94 o 
  -8   6   5        3.54       15.55     22.93 o 
  -6   6   5       49.84       33.95     18.71 o 
  -4   6   5      137.81      140.71     19.79 o 
  -2   6   5        2.03      -14.04     14.27 o 
   0   6   5        5.37        7.94     15.45 o 
   2   6   5        0.77      -24.36     24.36 o 
 -46   0   6       90.05      102.83     30.73 o 
 -44   0   6        0.58       21.63     12.98 o 
 -42   0   6       11.64       33.32     14.44 o 
 -40   0   6      128.35      122.81     14.85 o 
 -38   0   6        6.46       39.77     14.64 o 
 -36   0   6       10.41        9.71     32.11 o 
 -34   0   6      554.09      504.85     26.36 o 
 -32   0   6      190.80      242.80     19.46 o 
 -30   0   6       51.26      111.30     19.74 o 
 -28   0   6      765.38      801.22     32.92 o 
 -26   0   6     1697.42     2418.34     75.97 o 
 -24   0   6     2002.30     2037.04     65.45 o 
 -22   0   6     1151.15     1036.59     52.22 o 
 -20   0   6     1614.00     1994.18     63.37 o 
 -18   0   6      958.14      991.94     75.19 o 
 -16   0   6      264.32      280.62     22.31 o 
 -14   0   6       35.01       35.92     13.74 o 
 -12   0   6     2026.77     2214.49     84.45 o 
 -10   0   6     2506.92     2609.87     97.39 o 
  -8   0   6      588.54      625.54     25.75 o 
  -6   0   6      111.71      127.82     13.24 o 
  -4   0   6       36.23       68.96     11.83 o 
  -2   0   6      386.68      451.21     22.51 o 
   0   0   6      280.10      680.16     28.66 o 
   2   0   6     1147.82     1362.02     46.16 o 
   4   0   6       80.31      110.71     13.70 o 
   6   0   6       59.88       81.91     12.65 o 
   8   0   6      339.54      419.04     21.53 o 
  10   0   6     2659.05     2996.48     90.89 o 
  12   0   6      324.06      479.07     66.05 o 
  14   0   6        0.38      323.55     51.53 o 
  16   0   6     6028.56     6427.05    480.57 o 
  18   0   6      782.54      761.99     44.12 o 
  20   0   6      529.58      583.08     78.89 o 
  22   0   6       58.10      130.44     35.53 o 
  24   0   6        9.09      105.39     20.14 o 
  26   0   6      153.06      103.07     18.69 o 
  28   0   6       28.87       36.35     16.76 o 
  30   0   6        1.86       27.20     24.48 o 
  32   0   6       82.84      133.97     32.26 o 
 -43   1   6       66.17      134.67     13.44 o 
 -41   1   6        4.61       35.14     10.46 o 
 -39   1   6       18.81       24.46     11.19 o 
 -37   1   6       52.09       70.57     11.26 o 
 -35   1   6       34.75       53.73      9.61 o 
 -33   1   6        0.01       48.03      9.10 o 
 -31   1   6       30.67       34.76      8.89 o 
 -29   1   6      455.15      471.96     18.86 o 
 -27   1   6      110.13      376.79     15.16 o 
 -25   1   6      848.59      770.00     24.70 o 
 -23   1   6      846.78      719.71     23.14 o 
 -21   1   6        7.42       14.41     13.73 o 
 -19   1   6       46.51       49.75      8.80 o 
 -17   1   6       96.28       89.52      9.64 o 
 -15   1   6       13.01       68.32      9.63 o 
 -13   1   6      112.84      141.71     13.70 o 
 -11   1   6      133.60      124.90      9.98 o 
  -9   1   6      121.51      166.61     10.27 o 
  -7   1   6      485.19      485.41     16.10 o 
  -5   1   6      236.59      270.11     14.07 o 
  -3   1   6        7.27       96.38      8.81 o 
  -1   1   6      365.40      343.42     13.76 o 
   1   1   6       27.31       44.47      7.92 o 
   3   1   6      182.34      176.71     10.83 o 
   5   1   6      312.07      327.13     13.86 o 
   7   1   6       19.44       29.92      9.11 o 
   9   1   6       54.03       71.53     25.12 o 
  11   1   6        0.05        0.89      8.20 o 
  13   1   6       22.22      145.21     12.09 o 
  15   1   6      515.19      565.92     20.96 o 
  17   1   6     1967.30     1901.91     48.85 o 
  19   1   6      763.10      737.29     28.30 o 
  21   1   6       65.61       57.59     23.85 o 
  23   1   6      253.72      231.54     17.47 o 
  25   1   6      154.20      108.95     13.75 o 
  27   1   6       99.49       91.86     19.95 o 
  29   1   6        0.56        0.45     11.57 o 
  31   1   6       27.54       36.30     12.60 o 
  33   1   6        0.00        5.57     18.69 o 
 -42   2   6      106.39      124.01     32.37 o 
 -40   2   6      120.23      125.72     14.05 o 
 -38   2   6       39.31       52.89     11.04 o 
 -36   2   6       12.29       34.51     10.15 o 
 -34   2   6        5.45       14.27     12.66 o 
 -32   2   6        0.23       33.39     11.18 o 
 -30   2   6       94.12       91.22     21.26 o 
 -28   2   6        7.22       30.79     13.34 o 
 -26   2   6        0.77        0.91     10.32 o 
 -24   2   6      395.09      433.77     28.69 o 
 -22   2   6     1295.71     1180.05     42.31 o 
 -20   2   6     1031.35     1000.80     31.59 o 
 -18   2   6     1141.10     1067.84     37.54 o 
 -16   2   6     1297.41     1355.95     36.06 o 
 -14   2   6      198.43      218.86     16.25 o 
 -12   2   6      243.19      250.63     21.17 o 
 -10   2   6       29.42       40.22      8.38 o 
  -8   2   6       29.67      151.32      9.30 o 
  -6   2   6       60.62      108.81      8.73 o 
  -4   2   6      293.08      286.86     11.76 o 
  -2   2   6      939.30      859.98     25.83 o 
   0   2   6      130.37      126.09     11.01 o 
   2   2   6       50.29       89.96     11.48 o 
   4   2   6      196.65      219.89     13.40 o 
   6   2   6      571.24      722.42     23.60 o 
   8   2   6      171.39      288.31     15.01 o 
  10   2   6        8.52      186.83     13.57 o 
  12   2   6        7.40      229.33     13.96 o 
  14   2   6      202.42      267.93     16.34 o 
  16   2   6      126.09      115.38     12.00 o 
  18   2   6       26.96       29.95     16.03 o 
  20   2   6        1.52       29.80     11.03 o 
  22   2   6      250.28      293.33     23.20 o 
  24   2   6       52.27       91.06     13.60 o 
  26   2   6       15.99       14.26     13.23 o 
  28   2   6       18.74       46.88     28.16 o 
  30   2   6       95.66       88.36     18.59 o 
 -37   3   6       11.47       16.35     29.65 o 
 -35   3   6        3.18       44.11     16.61 o 
 -33   3   6       22.84       38.90     11.31 o 
 -31   3   6       89.23       89.45     17.00 o 
 -29   3   6      450.20      451.20     32.00 o 
 -27   3   6        0.77        8.59     12.65 o 
 -25   3   6      133.42      151.56     15.97 o 
 -23   3   6      101.78       98.40     13.07 o 
 -21   3   6     1101.43     1043.35     36.02 o 
 -19   3   6       71.24       88.97     11.77 o 
 -17   3   6     1250.56     1239.94     57.14 o 
 -15   3   6      582.04      553.98     26.57 o 
 -13   3   6      685.58      602.98     23.46 o 
 -11   3   6       43.91       68.68     12.36 o 
  -9   3   6       21.78       12.60      7.32 o 
  -7   3   6        5.20       36.18      9.97 o 
  -5   3   6      511.07      533.61     18.77 o 
  -3   3   6      266.46      256.87     14.05 o 
  -1   3   6        5.87        8.28      7.74 o 
   1   3   6      179.99      190.00     11.72 o 
   3   3   6       23.37      130.32     10.75 o 
   5   3   6       12.15      135.13     14.17 o 
   7   3   6      105.16      280.96     17.25 o 
   9   3   6      258.32      230.84     14.22 o 
  11   3   6      270.69      439.66     18.55 o 
  13   3   6       33.17       29.77     14.12 o 
  15   3   6        2.60       15.09     11.03 o 
  17   3   6       18.70       16.46     11.19 o 
  19   3   6      153.02      230.07     26.43 o 
  21   3   6       28.46       31.91     12.71 o 
  23   3   6       10.65       19.91     16.64 o 
  25   3   6      187.73      178.67     17.60 o 
  27   3   6      107.47      137.94     23.14 o 
 -32   4   6       89.64       64.62     20.44 o 
 -30   4   6       30.54       18.02     12.87 o 
 -28   4   6       76.08       74.92     19.79 o 
 -26   4   6        1.09       -4.21     10.14 o 
 -24   4   6        0.06       17.25     11.63 o 
 -22   4   6       19.29       53.67     12.06 o 
 -20   4   6       47.20       39.59     11.95 o 
 -18   4   6      468.41      453.58     23.43 o 
 -16   4   6       15.47       15.49     14.12 o 
 -14   4   6        0.14        7.11     10.83 o 
 -12   4   6       49.96      125.77     21.30 o 
 -10   4   6      200.88      228.93     16.20 o 
  -8   4   6      363.58      384.60     17.33 o 
  -6   4   6      325.50      272.00     20.26 o 
  -4   4   6      124.03      174.63     17.63 o 
  -2   4   6      296.77      365.57     21.51 o 
   0   4   6      150.09      184.52     15.49 o 
   2   4   6      427.06      406.97     21.22 o 
   4   4   6       20.64       27.02     12.69 o 
   6   4   6       21.53       19.10     12.96 o 
   8   4   6        5.20      100.45     14.73 o 
  10   4   6        1.49       11.51     13.55 o 
  12   4   6      244.69      219.51     20.37 o 
  14   4   6       22.67       29.63     27.90 o 
  16   4   6       31.54       13.91     11.55 o 
  18   4   6        0.57        3.92     13.70 o 
  20   4   6       69.20       73.21     16.94 o 
  22   4   6       14.88       72.21     23.35 o 
  24   4   6       62.83       71.02     26.47 o 
 -27   5   6        8.47       23.14     20.06 o 
 -25   5   6       29.46       19.86     18.85 o 
 -23   5   6      169.34      184.04     29.94 o 
 -21   5   6       47.19      139.56     27.87 o 
 -19   5   6       14.55       18.74     24.97 o 
 -17   5   6       30.85       30.12     28.06 o 
 -15   5   6       85.43      107.57     22.06 o 
 -13   5   6       78.93      100.92     39.96 o 
 -11   5   6       58.44      115.77     59.26 o 
  -9   5   6       73.55       77.69     29.87 o 
  -7   5   6        3.54        4.24     12.33 o 
  -5   5   6      376.55      491.25     24.37 o 
  -3   5   6      152.38      168.46     17.64 o 
  -1   5   6      262.93      255.92     19.17 o 
   1   5   6      349.18      324.85     20.92 o 
   3   5   6      199.06      207.51     18.28 o 
   5   5   6      172.60      155.21     17.54 o 
   7   5   6       16.73       19.29     13.76 o 
   9   5   6      124.99      111.61     18.99 o 
  11   5   6      477.36      452.11     51.93 o 
  13   5   6       50.32       31.06     30.31 o 
 -41   1   7       40.44       67.50     24.38 o 
 -39   1   7       28.18       68.38     22.40 o 
 -37   1   7       33.90       37.40     11.14 o 
 -35   1   7      207.62      216.12     15.16 o 
 -33   1   7      331.01      357.84     17.82 o 
 -31   1   7       57.76       65.41     10.91 o 
 -29   1   7      345.32      309.60     15.99 o 
 -27   1   7       59.39       60.16     10.49 o 
 -25   1   7      129.66      215.14     14.97 o 
 -23   1   7       63.04      173.45     14.07 o 
 -21   1   7      480.05      472.36     20.83 o 
 -19   1   7       33.52      112.14     11.95 o 
 -17   1   7      103.08      115.03     12.08 o 
 -15   1   7      439.75      430.49     20.99 o 
 -13   1   7      170.98      183.99     14.08 o 
 -11   1   7      107.85      178.25     13.50 o 
  -9   1   7      206.77      278.25     15.77 o 
  -7   1   7      128.38      167.36     14.30 o 
  -5   1   7      150.61      171.45     11.07 o 
  -3   1   7      569.55      542.48     18.06 o 
  -1   1   7      611.87      607.26     19.66 o 
   1   1   7        1.13       20.92      8.09 o 
   3   1   7       62.48      133.73     12.42 o 
   5   1   7       33.71       62.02     14.77 o 
   7   1   7      756.31      778.82     25.61 o 
   9   1   7        0.48       82.42     11.00 o 
  11   1   7      760.57      742.03     25.11 o 
  13   1   7      745.86      725.81     25.21 o 
  15   1   7        0.06       21.65     12.94 o 
  17   1   7       77.58      129.70     14.78 o 
  19   1   7      101.72       86.05     14.10 o 
  21   1   7      106.77      154.43     20.49 o 
  23   1   7        6.00       41.74     12.82 o 
  25   1   7        1.18       18.22     19.75 o 
  27   1   7      114.57       73.51     24.78 o 
 -40   2   7        0.10       83.81     33.35 o 
 -38   2   7        2.99       12.43     27.03 o 
 -36   2   7       94.49       99.39     18.58 o 
 -34   2   7       48.84       87.01     13.75 o 
 -32   2   7       98.11      113.84     14.54 o 
 -30   2   7       59.04       75.35     13.58 o 
 -28   2   7       55.97       79.75     15.04 o 
 -26   2   7        1.90       23.09     12.75 o 
 -24   2   7      477.68      442.74     21.39 o 
 -22   2   7       23.72        6.02      9.99 o 
 -20   2   7       99.96       90.98     10.22 o 
 -18   2   7      218.60      201.02     14.94 o 
 -16   2   7      608.36      570.58     23.08 o 
 -14   2   7       24.83       24.62      9.60 o 
 -12   2   7        2.25        3.62     10.60 o 
 -10   2   7      105.75      125.71     12.28 o 
  -8   2   7       82.56      150.47     13.07 o 
  -6   2   7        5.08       15.15      8.35 o 
  -4   2   7      613.39      582.87     26.58 o 
  -2   2   7      103.14      101.29     11.16 o 
   0   2   7      102.91       79.65     10.61 o 
   2   2   7       77.02       67.96     10.20 o 
   4   2   7        6.01       89.36     11.46 o 
   6   2   7       12.04       76.15     10.73 o 
   8   2   7       13.61       42.72     15.14 o 
  10   2   7       20.75       29.42      9.83 o 
  12   2   7       31.83      100.20     12.75 o 
  14   2   7      174.53      166.36     14.09 o 
  16   2   7      235.91      210.01     15.40 o 
  18   2   7      125.41      136.40     13.55 o 
  20   2   7       54.43       75.56     12.28 o 
  22   2   7      227.14      240.89     21.15 o 
  24   2   7       58.17       52.55     15.65 o 
  26   2   7        3.63       18.64     20.38 o 
 -35   3   7        2.78       86.76     30.03 o 
 -33   3   7       11.80        7.01     18.28 o 
 -31   3   7      138.71      150.46     26.08 o 
 -29   3   7       53.36      134.52     18.93 o 
 -27   3   7      466.11      460.68     22.74 o 
 -25   3   7      684.02      592.15     25.56 o 
 -23   3   7       20.06       46.33     12.14 o 
 -21   3   7      611.34      543.33     28.02 o 
 -19   3   7     1247.19     1229.74     46.40 o 
 -17   3   7      780.80      735.41     27.70 o 
 -15   3   7        3.78       41.82     10.75 o 
 -13   3   7       47.68       60.28     15.07 o 
 -11   3   7       12.54       23.70     11.01 o 
  -9   3   7       41.13       73.53     15.95 o 
  -7   3   7      135.75      142.08     19.92 o 
  -5   3   7      119.93      119.87     13.32 o 
  -3   3   7       74.15       81.85     10.83 o 
  -1   3   7      130.04       98.82     11.89 o 
   1   3   7      195.56      184.55     15.27 o 
   3   3   7      120.98       93.15     12.82 o 
   5   3   7       34.20      114.75     11.88 o 
   7   3   7      136.18      303.10     19.35 o 
   9   3   7        0.42       95.77     14.40 o 
  11   3   7       19.64       52.03     13.69 o 
  13   3   7        0.04       85.05     14.57 o 
  15   3   7       20.95      110.52     15.32 o 
  17   3   7      488.03      435.83     23.45 o 
  19   3   7        3.06       38.72     13.62 o 
  21   3   7        1.00       -0.25     17.73 o 
  23   3   7      176.54      146.27     35.61 o 
 -26   4   7      169.66      175.75     23.46 o 
 -24   4   7       32.34       65.71     14.00 o 
 -22   4   7       17.58       15.26     11.57 o 
 -20   4   7       19.69       84.15     13.93 o 
 -18   4   7      201.66      256.54     21.09 o 
 -16   4   7      717.78      597.47     30.16 o 
 -14   4   7        0.84       26.99     13.63 o 
 -12   4   7        4.86       26.76     37.52 o 
 -10   4   7        5.91        7.15     13.21 o 
  -8   4   7       14.86       30.44     13.66 o 
  -6   4   7       19.58        3.19     16.01 o 
  -4   4   7       83.51      113.59     18.34 o 
  -2   4   7       28.96        8.75     16.54 o 
   0   4   7       73.69       42.45     15.44 o 
   2   4   7       23.95       23.76     18.11 o 
   4   4   7        1.47      102.23     17.27 o 
   6   4   7      428.72      406.38     26.99 o 
   8   4   7      120.90       59.36     17.33 o 
  10   4   7       12.11       23.39     16.06 o 
  12   4   7       19.80       20.81     15.16 o 
  18   4   7        0.21        7.82     21.83 o 
  -9   5   7       87.86        6.51     31.90 o 
  -5   5   7      151.18      155.61     25.74 o 
  -3   5   7       85.12      117.86     31.61 o 
  -1   5   7       81.63       84.78     20.40 o 
   1   5   7        1.27        0.21     17.71 o 
 -36   0   8      519.92      502.98     46.96 o 
 -34   0   8      156.48      107.95     27.31 o 
 -32   0   8       14.08       22.45     35.95 o 
 -30   0   8        2.13       24.25     17.80 o 
 -28   0   8       21.21       11.94     38.60 o 
 -26   0   8      118.04      106.95     81.68 o 
 -24   0   8        1.81       18.22     25.46 o 
 -22   0   8       14.52       45.25     15.87 o 
 -20   0   8      103.07       86.65     29.42 o 
 -18   0   8     2666.38     2790.63    107.79 o 
 -16   0   8      928.85      884.94     43.87 o 
 -14   0   8        0.41        7.00     13.53 o 
 -12   0   8      791.00      755.12     41.96 o 
 -10   0   8       95.53       91.90     17.14 o 
  -8   0   8        7.45       31.18     14.39 o 
  -6   0   8       15.83       28.51     13.89 o 
  -4   0   8        2.74       11.51     12.49 o 
  -2   0   8      152.13      157.12     27.25 o 
   0   0   8       83.23       98.22     16.01 o 
   2   0   8      452.68      523.43     48.83 o 
   4   0   8     1235.85     1457.67     64.43 o 
   6   0   8      633.24      596.77     47.30 o 
   8   0   8     1287.83     1448.22    101.53 o 
  10   0   8     1150.06     1069.11     74.45 o 
  12   0   8      114.36      126.09     21.54 o 
  14   0   8       59.60       59.32     24.64 o 
  16   0   8        2.87       14.82     30.40 o 
  18   0   8       95.66      133.64     23.89 o 
  20   0   8       27.55       37.07     19.63 o 
 -35   1   8        6.65       25.25     21.27 o 
 -33   1   8        0.18       37.27     13.74 o 
 -31   1   8        9.88       18.53     12.59 o 
 -29   1   8       63.06       76.94     12.81 o 
 -27   1   8        6.21       15.51     11.49 o 
 -25   1   8      150.00      148.79     14.08 o 
 -23   1   8        0.04        7.04      9.69 o 
 -21   1   8       90.75       85.79     12.90 o 
 -19   1   8      575.05      496.55     22.77 o 
 -17   1   8       38.87       50.38     15.18 o 
 -15   1   8       23.13       25.52     10.56 o 
 -13   1   8       21.55       26.47     10.06 o 
 -11   1   8        3.74        1.72      9.15 o 
  -9   1   8       55.88       50.87     13.48 o 
  -7   1   8       10.28        8.44      8.58 o 
  -5   1   8       27.04       44.59     10.90 o 
  -3   1   8        5.90        0.07      9.04 o 
  -1   1   8       17.64       -0.47      8.59 o 
   1   1   8      110.73      108.56     16.46 o 
   3   1   8      230.84      246.93     15.66 o 
   5   1   8        1.54       36.01     10.49 o 
   7   1   8      209.29      183.39     13.95 o 
   9   1   8       11.69       15.68     10.58 o 
  11   1   8       23.51       50.17     13.69 o 
  13   1   8       12.67       25.42     12.99 o 
  15   1   8       45.68       39.70     13.85 o 
  17   1   8       16.54       21.49     12.06 o 
  19   1   8        2.27        0.99     12.01 o 
 -32   2   8        9.62       96.69     33.40 o 
 -30   2   8      313.72      362.69     45.69 o 
 -28   2   8      226.34      231.59     20.04 o 
 -26   2   8      281.86      271.45     24.73 o 
 -24   2   8      653.97      655.54     31.80 o 
 -22   2   8      209.07      219.68     19.63 o 
 -20   2   8      103.05      111.97     14.92 o 
 -18   2   8        5.31       25.35     11.84 o 
 -16   2   8      176.24      200.99     15.67 o 
 -14   2   8       25.91       53.00     16.67 o 
 -12   2   8       74.78       90.06     13.02 o 
 -10   2   8       12.43       17.60     10.97 o 
  -8   2   8        1.01       21.19     10.01 o 
  -6   2   8      263.54      246.96     19.04 o 
  -4   2   8      313.24      240.82     21.57 o 
  -2   2   8      241.99      227.07     14.86 o 
   0   2   8       22.23       21.70     10.47 o 
   2   2   8       42.75       51.87     11.78 o 
   4   2   8       85.12       57.30     14.49 o 
   6   2   8       40.15       42.22     13.39 o 
   8   2   8       17.35       39.34     10.94 o 
  10   2   8        0.32       51.30     11.56 o 
  12   2   8       15.57       17.19     11.76 o 
  14   2   8      149.12      172.28     15.25 o 
  16   2   8        4.45       44.21     13.85 o 
  18   2   8      110.83      178.50     31.16 o 
  20   2   8       98.96      132.02     29.89 o 
 -25   3   8      182.40      185.21     38.07 o 
 -23   3   8        1.15       -5.61     12.03 o 
 -21   3   8       16.67       52.09     14.29 o 
 -19   3   8      206.11      251.58     20.54 o 
 -17   3   8      116.85      138.57     16.79 o 
 -15   3   8      269.36      249.30     19.80 o 
 -13   3   8      123.94       97.58     32.12 o 
 -11   3   8       24.18      -13.45     13.45 o 
  -9   3   8       15.20       10.48     16.04 o 
  -7   3   8      723.40      678.44     59.68 o 
  -5   3   8       74.15       47.35     19.63 o 
  -3   3   8       23.80       27.50     24.55 o 
  -1   3   8       80.92      106.81     12.63 o 
   1   3   8      250.36      227.44     18.65 o 
   3   3   8        8.04       17.12     10.72 o 
   5   3   8       65.83       77.80     12.19 o 
   7   3   8       44.17       42.49     12.71 o 
   9   3   8        3.96        2.09     10.58 o 
  11   3   8        1.72       25.64     30.46 o 
  13   3   8       62.85       85.73     20.77 o 
  15   3   8        4.21       38.17     18.63 o 
 -18   4   8       19.14       13.12     22.25 o 
 -16   4   8        5.32       41.97     23.94 o 
 -14   4   8       51.81       40.66     22.30 o 
 -12   4   8       39.51       25.91     18.74 o 
 -10   4   8        2.76        2.06     18.69 o 
  -2   4   8       19.21       46.24     27.17 o 
   0   4   8       86.13       76.61     22.72 o 
   2   4   8      165.01      134.98     25.19 o 
   4   4   8      107.74      104.68     25.01 o 
 -31   1   9       44.95      101.38     27.22 o 
 -29   1   9      218.28      255.22     33.55 o 
 -27   1   9        5.64       61.13     21.74 o 
 -25   1   9       62.25       88.54     23.52 o 
 -23   1   9       14.00       52.45     15.67 o 
 -21   1   9      124.22      139.45     14.58 o 
 -19   1   9        0.18       46.44     12.55 o 
 -17   1   9      278.43      264.05     17.80 o 
 -15   1   9       63.47       70.29     13.31 o 
 -13   1   9        8.67       22.38     10.94 o 
 -11   1   9        9.10       -7.40     13.50 o 
  -9   1   9        0.61       31.18     11.00 o 
  -7   1   9       93.00       79.79     12.26 o 
  -5   1   9       11.36       15.82     13.35 o 
  -3   1   9        0.59       -4.40     10.73 o 
  -1   1   9       39.56       66.70     13.87 o 
   1   1   9      376.95      374.83     23.45 o 
   3   1   9      669.30      643.94     24.89 o 
   5   1   9      161.43      183.37     17.25 o 
   7   1   9       85.36       99.87     15.27 o 
   9   1   9       61.65       50.55     14.21 o 
  11   1   9        3.32       56.10     26.54 o 
 -20   2   9       56.34       60.48     27.36 o 
 -18   2   9      156.08      136.35     16.93 o 
 -16   2   9        2.31       36.42     22.66 o 
 -14   2   9        3.11       18.55     11.37 o 
 -12   2   9        0.08       -2.94     12.06 o 
 -10   2   9       88.71      103.58     15.62 o 
  -8   2   9        2.50       19.14     12.36 o 
  -6   2   9        0.68        9.26     11.36 o 
  -4   2   9       67.42       51.00     13.88 o 
  -2   2   9      194.26      179.91     20.91 o 
   0   2   9      262.60      266.77     21.04 o 
   2   2   9       84.21       94.79     25.70 o 
   4   2   9       27.67       46.86     12.68 o 
   6   2   9       70.30       78.90     12.63 o 
   8   2   9        3.41       20.89     16.83 o 
  10   2   9        0.62      -20.66     21.27 o 
  -3   3   9       58.86      126.72     30.83 o 
   1   3   9       39.11       15.97     21.55 o 
   3   3   9        1.59       29.68     17.06 o 
   5   3   9       13.58       41.87     42.44 o 
  -8   0  10      119.09      129.40     32.51 o 
  -6   0  10       25.05       13.02     25.91 o 
 -11   1  10       28.79       15.41     27.22 o 
                                                 
